# Supplementary material for: Sex-specific adipose tissue’s dynamic role in metabolic and inflammatory response following peripheral nerve injury
Source: iScience. 2023 Sep 15;26(10):107914. doi: 10.1016/j.isci.2023.107914 (PMC10561049; doi:10.1016/j.isci.2023.107914)
Supplement: Document S2. Tables S1–S3, S5, and S6 [file mmc2.xlsx]

## Sheet: Table S1
		BL Female, mean (SD)a,		D7 Female, mean (SD)a,		BL Male, mean (SD)a,		D7 Male, mean (SD)a,		Two way-ANOVA test, pb
		μmol L-1		μmol L-1		μmol L-1		μmol L-1
Metabolite									Gender		Time (pre/post CCI)	Gender*Time (pre/post CCI)
C0			26 (6)	29 (12)	25 (6)		29 (8)		>0.99		0.017	0.63
C2			24 (5)	24 (6)	28 (6)		25 (6)		0.26		0.27	0.5
C3			0.6 (0.2)	0.8 (0.2)	0.7 (0.3)		0.6 (0.1)		0.38		0.72	0.12
C4			0.4 (0.1)	0.32 (0.08)	0.4 (0.1)		0.4 (0.1)		0.67		0.28	0.45
C5			0.24 (0.06)	0.17 (0.07)	0.2 (0.1)		0.2 (0.1)		0.37		0.37	0.062
C4OH/C3DC			0.2 (0.1)	0.2 (0.1)	0.23 (0.08)		0.3 (0.1)		0.23		0.36	0.54
C6			0.08 (0.04)	0.07 (0.03)	0.09 (0.04)		0.10 (0.03)		0.087		0.96	0.51
C5OH/C4DC			0.4 (0.1)	0.4 (0.1)	0.30 (0.07)		0.32 (0.08)		0.022		0.91	0.73
C5DC/C6OH			0.18 (0.08)	0.3 (0.3)	0.2 (0.2)		0.2 (0.1)		0.49		0.28	0.11
C8			0.10 (0.04)	0.07 (0.03)	0.09 (0.02)		0.09 (0.03)		0.68		0.11	0.41
C6DC			0.1 (0.06)	0.12 (0.08)	0.2 (0.1)		0.29 (0.5)		0.11		0.54	0.79
C10			0.06 (0.03)	0.06 (0.03)	0.09 (0.03)		0.05 (0.02)		0.4		0.009	0.07
C12			0.08 (0.02)	0.11 (0.03)	0.13 (0.02)		0.08 (0.02)		0.16		0.1	<0.001
C14:1			0.07 (0.02)	0.09 (0.02)	0.12 (0.03)		0.08 (0.03)		0.042		0.069	<0.001
C14			0.20 (0.04)	0.29 (0.07)	0.4 (0.1)		0.27 (0.08)		0.02		0.16	<0.001
C14OH			0.05 (0.03)	0.04 (0.02)	0.05 (0.02)		0.04 (0.01)		0.84		0.053	0.92
C16:1			0.13 (0.04)	0.16 (0.05)	0.22 (0.06)		0.15 (0.06)		0.067		0.33	0.011
C16			1.2 (0.2)	1.4 (0.1)	1.8 (0.3)		1.4 (0.2)		0.005		0.18	0.001
C16OH			0.11 (0.06)	0.11 (0.05)	0.14 (0.05)		0.11 (0.02)		0.49		0.18	0.26
C18:2			0.17 (0.04)	0.22 (0.04)	0.21 (0.06)		0.21 (0.05)		0.46		0.1	0.076
C18:1			0.49 (0.10)	0.6 (0.1)	0.6 (0.1)		0.5 (0.1)		0.96		0.83	<0.001
C18			0.41 (0.06)	0.45 (0.08)	0.49 (0.07)		0.39 (0.05)		0.71		0.06	<0.001
C18OH			0.09 (0.04)	0.07 (0.04)	0.08 (0.04)		0.07 (0.02)		0.47		0.12	0.67
Short-chain ACCs			25 (5)	24 (6)	28 (6)		26 (6)		0.26		0.26	0.52
Odd-chain ACCs			0.9 (0.2)	0.9 (0.2)	0.9 (0.3)		0.8 (0.2)		0.55		>0.99	0.45
3-Hydroxy/Di-Carboxy ACCs			1.1 (0.3)	1.3 (0.4)	1.2 (0.4)		1.3 (0.3)		0.65		0.44	0.66
Unsaturated chain ACCs			0.9 (0.1)	1.1 (0.2)	1.2 (0.3)		0.9 (0.3)		0.48		0.97	<0.001
Saturated chain ACCs			2.1 (0.2)	2.4 (0.3)	3.0 (0.5)		2.3 (0.3)		0.007		0.045	<0.001
Pro			72 (28)	57 (22)	76 (33)		67 (29)		0.45		0.17	0.7
Val			74 (23)	71 (21)	77 (23)		84 (19)		0.22		0.78	0.49
Leu/Ile/Pro-OH			185 (32)	184 (42)	180 (22)		192 (37)		0.89		0.55	0.49
Orn			233 (209)	250 (245)	167 (155)		95 (61)		0.041		0.67	0.49
Met			47 (20)	43 (18)	33 (9)		39 (15)		0.2		0.69	0.18
Phe			41 (6)	42 (6)	40 (6)		41 (7)		0.54		0.68	0.9
Arg			67 (11)	76 (28)	69 (13)		60 (15)		0.21		0.96	0.17
Cit			91 (30)	78 (18)	65 (26)		53 (19)		0.004		0.1	0.93
Tyr			90 (23)	91 (15)	87 (20)		70 (16)		0.046		0.23	0.16
Gly			2309 (4708)	1587 (1137)	1187 (777)		1198 (941)		0.31		0.68	0.67
Ala			398 (831)	400 (853)	150 (132)		229 (212)		0.25		0.85	0.85
Ser			4 (3)	2 (1)	5 (4)		6 (5)		0.031		0.88	0.21
Thr			23 (8)	17 (12)	18 (11)		20 (7)		0.8		0.57	0.25
Asn			4 (2)	3 (2)	3 (1)		2.2 (0.7)		0.013		0.056	0.77
Asp			8 (3)	7 (3)	8 (3)		6 (2)		0.46		0.031	0.3
Lys/Gln			13648 (6862)	24102 (23074)	9248 (7798)		6679 (2897)		0.012		0.36	0.13
Glu			23 (3)	25 (4)	26 (6)		25 (7)		0.3		0.73	0.35
His			474 (101)	506 (128)	315 (44)		258 (124)		<0.001		0.71	0.14

## Sheet: Table S2
	Fisher post hoc test, pa
Metabolite	BL Male vs D7 Male	BL Male vs BL Female	D7 Male vs D7 Female	BL Female vs D7 Female
C0	0.041	0.88	0.91	0.15
C2	0.21	0.27	0.64	0.75
C3	0.39	0.64	0.097	0.18
C4	0.81	0.67	0.25	0.2
C5	0.45	0.46	0.055	0.055
C4OH/C3DC	0.29	0.55	0.26	0.82
C6	0.62	0.47	0.084	0.66
C5OH/C4DC	0.75	0.067	0.13	0.87
C5DC/C6OH	0.68	0.53	0.12	0.064
C8	0.56	0.91	0.48	0.093
C6DC	0.54	0.33	0.19	0.81
C10	0.003	0.13	0.72	0.49
C12	<0.001	<0.001	0.059	0.001
C14:1	<0.001	<0.001	0.26	0.017
C14	<0.001	<0.001	0.53	0.003
C14OH	0.18	0.85	0.92	0.14
C16:1	0.014	0.005	0.67	0.21
C16	0.001	<0.001	0.93	0.089
C16OH	0.088	0.28	0.9	0.87
C18:2	0.91	0.15	0.67	0.02
C18:1	0.011	0.14	0.12	0.006
C18	<0.001	0.027	0.078	0.081
C18OH	0.41	0.46	0.78	0.17
Short-chain ACCs	0.21	0.27	0.62	0.72
Odd-chain ACCs	0.6	0.84	0.3	0.58
3-Hydroxy/Di-Carboxy ACCs	0.81	0.57	0.94	0.39
Unsaturated chain ACCs	0.009	0.037	0.23	0.01
Saturated chain ACCs	<0.001	<0.001	0.54	0.028
Pro	0.48	0.77	0.44	0.22
Val	0.49	0.74	0.16	0.77
Leu/Ile/Pro-OH	0.37	0.78	0.63	0.95
Orn	0.43	0.37	0.042	0.85
Met	0.22	0.17	0.67	0.5
Phe	0.7	0.59	0.74	0.84
Arg	0.35	0.8	0.05	0.31
Cit	0.26	0.026	0.033	0.22
Tyr	0.069	0.71	0.016	0.88
Gly	0.99	0.28	0.71	0.56
Ala	0.79	0.33	0.5	>0.99
Ser	0.32	0.58	0.013	0.43
Thr	0.66	0.37	0.58	0.23
Asn	0.23	0.034	0.12	0.11
Asp	0.027	0.93	0.34	0.38
Lys/Gln	0.67	0.43	0.005	0.092
Glu	0.67	0.15	0.97	0.37
His	0.19	0.006	<0.001	0.42

## Sheet: Table S3
Abbreviation	Full name	Transition	Cone potential	Collision energy
IS
Ala	Alanine	90.2>44.3	40	6
D4Ala		94.2>48.3
Arg	Arginine	175.3>70.3	45	17
His	Histidine	156.2>110.2
D5Arg		180.3>75.3
Cit	Citrulline	176.2>113.2	45	13
D2Cit		178.2>115.2
Gly	Glycine	76.2>30.3	40	5
D2Gly		78.2>32.3
Leu/Ile/Pro-OH	Leucine/Isoleucine/Hydroxyproline	132.2>86.3	40	8
Asp	Aspartic Acid	134.2>88.2
Glu	Glutamic Acid	148.2>84.2
Asn	Asparagine	133.2>74.2
D3Leu		135.2>89.3
Met	Methionine	150.2>104.2	45	9
D3Met		153.2>107.2
Orn	Ornithine	133.3>70.3	40	12
Lys/Gln	Lysine/Glutamine	147.2>130.2
D6Orn		139.3>76.3
Phe	Phenylalanine	166.2>120.2	45	11
D6Phe		172.2>126.2
Tyr	Tyrosine	182.2>136.2	45	12
D6Tyr		188.2>142.2
Val	Valine	118.2>72.3	40	8
Ser	Serine	106.1>60.3
Thr	Threonine	120.2>74.3
D8Val		126.2>80.3
C0	Free Carnitine	162.2>103.2	60	14
D9C0		171.2>103.2
C2
Acetylcarnitine	204.2>85.2	60	14
D3C2				207.2>85.2
C3
Propionylcarnitine	218.2>85.2	60	15
D3C3				221.2>85.2
C4 C3DC/C4OH
Butyrylcarnitine Malonylcarnitine/3-Hydroxy-butyrylcarnitine	232.3>85.2 248.3>85.2	60	15
	235.3>85.2
C5 C5:1 C4DC/C5OH	Valerylcarnitine Tiglylcarnitine Methylmalonylcarnitine/3-Hydroxy-valerylcarnitine	246.2>85.2 244.2>85.2 262.2>85.2	70	16
D9C5		255.2>85.2
C6 D3C6	Hexanoylcarnitine	260.3>85.2 263.3>85.2	65	16
Ala	Alanine	90.2>44.3	40	6
D4Ala		94.2>48.3
Arg	Arginine	175.3>70.3	45	17
His	Histidine	156.2>110.2
D5Arg		180.3>75.3
Cit	Citrulline	176.2>113.2	45	13
D2Cit		178.2>115.2
Gly	Glycine	76.2>30.3	40	5
D2Gly		78.2>32.3
Leu/Ile/Pro-OH	Leucine/Isoleucine/Hydroxyproline	132.2>86.3	40	8
Asp	Aspartic Acid	134.2>88.2
Glu	Glutamic Acid	148.2>84.2
Asn	Asparagine	133.2>74.2
D3Leu		135.2>89.3
Met	Methionine	150.2>104.2	45	9
D3Met		153.2>107.2
Orn	Ornithine	133.3>70.3	40	12
Lys/Gln	Lysine/Glutamine	147.2>130.2
D6Orn		139.3>76.3
Phe	Phenylalanine	166.2>120.2	45	11
D6Phe		172.2>126.2
Tyr	Tyrosine	182.2>136.2	45	12
D6Tyr		188.2>142.2
Val	Valine	118.2>72.3	40	8
Ser	Serine	106.1>60.3
Thr	Threonine	120.2>74.3
D8Val		126.2>80.3
C0	Free Carnitine	162.2>103.2	60	14
D9C0		171.2>103.2
C2
Acetylcarnitine	204.2>85.2	60	14
D3C2				207.2>85.2
C3
Propionylcarnitine	218.2>85.2	60	15
D3C3				221.2>85.2
C4 C3DC/C4OH
Butyrylcarnitine Malonylcarnitine/3-Hydroxy-butyrylcarnitine	232.3>85.2 248.3>85.2	60	15
	235.3>85.2
C5 C5:1 C4DC/C5OH	Valerylcarnitine Tiglylcarnitine Methylmalonylcarnitine/3-Hydroxy-valerylcarnitine	246.2>85.2 244.2>85.2 262.2>85.2	70	16
D9C5		255.2>85.2
C6 D3C6	Hexanoylcarnitine	260.3>85.2 263.3>85.2	65	16

## Sheet: Table S5
Tab S_3. DIFFERENTIAL PROTEOMIC ANALYSIS. In the table the quantifiable proteins with MFC ≥1,5 e Anova p-value ≤0,05 among all groups are listed
1. * Unique protein sequence identifier according to UniProtKB/Swiss-Prot Protein Knowledgebase, release 2021_04 ,restricted to Mouse Taxonomy
2. † Progenesis QI for proteomics score.
3. ‡ Condition with the highest mean expression of the protein
Accession*	Peptide count	Unique peptides	Confidence score†	Anova (p)	q Value	Max fold change	Power	Highest mean condition‡	Lowest mean condition	Mass	Description	Gene Name
P26687	2	1	10.9813	2.26688e-06	6.26375e-06	316.355	1	F_BL	M_D7	21255.4	Twist-related protein 1	Twist1
Q8K305	1	1	6.233	8.12296e-10	8.52258e-09	187.121	1	F_BL	F_D7	32081.6	Kinetochore-associated protein NSL1 homolog	Nsl1
P09671	1	1	5.5044	2.7082e-07	1.08535e-06	170.872	1	F_BL	M_BL	24831.1	Superoxide dismutase [Mn]_ mitochondrial	Sod2
P11591	1	1	5.3242	0.0300682	0.0332197	59.688	0.71604	F_BL	M_BL	21161	Major urinary protein 5	Mup5
Q8K183	2	1	11.6144	1.01973e-07	4.91153e-07	51.5137	1	F_BL	M_BL	35300.4	Pyridoxal kinase	Pdxk
Q9Z1K5	1	1	11.997	2.92988e-13	1.7091e-11	30.9341	1	F_BL	M_BL	65841.7	E3 ubiquitin-protein ligase ARIH1	Arih1
P68368	6	1	55.9269	0.000918227	0.00125213	30.7431	0.989564	F_BL	F_D7	50665.8	Tubulin alpha-4A chain	Tuba4a
Q6ZQ12	7	5	36.2935	3.62552e-09	2.71914e-08	26.402	1	F_BL	F_D7	159378	Ninein-like protein	Ninl
P48758	3	1	16.9476	1.6669e-07	7.35398e-07	25.6214	1	F_BL	M_BL	30926.4	Carbonyl reductase [NADPH] 1	Cbr1
Q9CQX2	2	1	12.2674	9.58885e-08	4.70825e-07	14.5821	1	F_BL	M_D7	16375.1	Cytochrome b5 type B	Cyb5b
P18242	4	1	32.0319	0.000820458	0.00113952	8.17609	0.991112	F_BL	M_BL	45410.1	Cathepsin D	Ctsd
P50149	2	1	12.0399	4.51233e-10	4.83464e-09	6.13733	1	F_BL	M_D7	40688.1	Guanine nucleotide-binding protein (t) subunit alpha-2	Gnat2
Q9QXC1	7	6	42.6914	8.43769e-13	3.69149e-11	5.17719	1	F_BL	M_BL	43568.2	Fetuin-B	Fetub
P21956	6	2	33.9932	1.95772e-06	5.54755e-06	4.69876	1	F_BL	M_D7	52381.6	Lactadherin	Mfge8
P99028	1	1	5.8733	0.00501097	0.00608972	4.36495	0.925329	F_BL	M_BL	10719.8	Cytochrome b-c1 complex subunit 6_ mitochondrial	Uqcrh
O89053	9	8	65.3361	0.000181925	0.000295698	4.24756	0.99933	F_BL	F_D7	51673.6	Coronin-1A	Coro1a
P14430	6	1	33.0958	0.00144748	0.00189507	3.29967	0.980831	F_BL	M_D7	37695.8	H-2 class I histocompatibility antigen_ Q8 alpha chain	H2-Q8
Q9Z1Q5	7	3	44.956	3.58722e-08	1.99509e-07	3.28497	1	F_BL	M_BL	27355	Chloride intracellular channel protein 1	Clic1
Q91V41	2	1	13.1048	2.42988e-09	2.0249e-08	3.27952	1	F_BL	M_BL	24125.1	Ras-related protein Rab-14	Rab14
P06346	1	1	5.5138	8.1658e-07	2.6794e-06	3.04152	1	F_BL	M_BL	28887.6	H-2 class II histocompatibility antigen_ A-F beta chain (Fragment)	H2-Ab1
P01864	10	6	62.9048	2.57273e-11	6.13947e-10	2.78021	1	F_BL	M_BL	37109.2	Ig gamma-2A chain C region secreted form PE=1 SV=1
Q9CQY2	3	1	15.4678	2.42285e-10	2.95814e-09	2.75731	1	F_BL	M_BL	14555.6	RNA guanine-N7 methyltransferase activating subunit	Ramac
P70296	7	2	45.0868	4.74814e-11	8.90275e-10	2.63479	1	F_BL	M_BL	21001.6	Phosphatidylethanolamine-binding protein 1	Pebp1
Q9CYH2	1	1	5.9453	0.00847799	0.0099797	2.48238	0.88166	F_BL	M_D7	24508.7	Peroxiredoxin-like 2A	Prxl2a
Q91VI7	4	1	21.6446	0.000190547	0.000307807	2.41497	0.999264	F_BL	M_BL	51527.3	Ribonuclease inhibitor	Rnh1
Q9R0P5	3	1	17.4815	0.00115403	0.00154953	2.39284	0.985723	F_BL	M_BL	18863.8	Destrin	Dstn
P26350	11	9	54.9961	1.58479e-06	4.67423e-06	2.33741	1	F_BL	M_D7	12254.1	Prothymosin alpha	Ptma
Q00612	7	3	34.5425	1.86236e-07	7.98835e-07	2.20749	1	F_BL	M_D7	59718.9	Glucose-6-phosphate 1-dehydrogenase X	g6pdx
Q61937	3	2	17.2047	7.47196e-08	3.88394e-07	2.04658	1	F_BL	M_D7	32731.2	Nucleophosmin	Npm1
P61982	13	4	114.422	2.387e-06	6.52694e-06	1.98237	1	F_BL	M_BL	28473.7	14-3-3 protein gamma	Ywhag
Q91XV3	4	3	24.1054	1.92647e-06	5.52676e-06	1.98064	1	F_BL	F_D7	22086.6	Brain acid soluble protein 1	Basp1
Q64727	39	21	221.574	2.83573e-09	2.31383e-08	1.96354	1	F_BL	M_D7	117288	Vinculin	Vcl
P60766	2	2	20.7431	0.00311643	0.00390433	1.93269	0.953427	F_BL	F_D7	21600.8	Cell division control protein 42 homolog	Cdc42
Q8R0Y6	6	4	30.4151	0.00704619	0.00839732	1.90736	0.898642	F_BL	F_D7	99564.7	Cytosolic 10-formyltetrahydrofolate dehydrogenase	Aldh1l1
Q8R326	5	4	31.6453	3.69148e-05	7.18347e-05	1.81414	0.999985	F_BL	F_D7	58872.7	Paraspeckle component 1	Pspc1
Q19LI2	11	4	69.8563	3.61016e-08	1.99509e-07	1.78005	1	F_BL	M_D7	57238.5	Alpha-1B-glycoprotein	A1bg
P08071	4	2	22.0768	4.50925e-06	1.13815e-05	1.74185	1	F_BL	F_D7	79719.7	Lactotransferrin	Ltf
Q06890	11	7	63.0339	4.0301e-06	1.03248e-05	1.73861	1	F_BL	M_BL	52283	Clusterin	Clu
P03991	7	2	52.5522	0.00045091	0.000680252	1.71683	0.996478	F_BL	F_D7	41502.9	H-2 class I histocompatibility antigen_ K-W28 alpha chain	H2-K1
Q9QY36	2	2	15.1442	0.0125024	0.0143942	1.71402	0.839998	F_BL	F_D7	26690.8	N-alpha-acetyltransferase 10	Naa10
O08553	15	8	98.3318	4.55169e-07	1.70688e-06	1.62165	1	F_BL	M_D7	62676.9	Dihydropyrimidinase-related protein 2	Dpysl2
P60843	3	1	15.7916	1.16276e-05	2.63125e-05	1.62144	1	F_BL	M_BL	46382.2	Eukaryotic initiation factor 4A-I	Eif4a1
Q9WTP6	5	3	29.2951	1.33149e-07	6.18614e-07	1.61789	1	F_BL	M_D7	26753.9	Adenylate kinase 2_ mitochondrial	Ak2
P09055	5	3	28.0596	1.16471e-06	3.59689e-06	1.5975	1	F_BL	M_BL	91482	Integrin beta-1	Itgb1
P10605	10	5	69.9373	1.02065e-06	3.20751e-06	1.59157	1	F_BL	F_D7	38192.3	Cathepsin B	Ctsb
Q05816	6	5	39.1431	1.2127e-05	2.7208e-05	1.58838	1	F_BL	F_D7	15479.6	Fatty acid-binding protein 5	Fabp5
P14429	7	2	43.6694	0.0174489	0.0197428	1.55656	0.797671	F_BL	M_BL	38152.2	H-2 class I histocompatibility antigen_ Q7 alpha chain	H2-Q7
Q9D1A2	8	5	42.0371	1.0231e-05	2.33534e-05	1.53055	1	F_BL	M_BL	53223.6	Cytosolic non-specific dipeptidase	Cndp2
P04117	32	21	215.538	0.00170757	0.00220807	1.52226	0.976463	F_BL	F_D7	14764	Fatty acid-binding protein_ adipocyte	Fabp4
Q9CQV8	17	8	144.141	2.24777e-05	4.70152e-05	1.51833	0.999997	F_BL	F_D7	28200.5	14-3-3 protein beta/alpha	Ywhab
Q9D2G2	3	3	17.3719	2.56718e-05	5.20375e-05	1.51477	0.999995	F_BL	F_D7	49336.8	Dihydrolipoyllysine-residue succinyltransferase component of 2-oxoglutarate dehydrogenase complex_ mitochondrial	Dlst
Q63918	11	8	69.8658	7.78083e-11	1.30631e-09	1.50904	1	F_BL	F_D7	46821	Caveolae-associated protein 2	Cavin2
Q80VJ2	1	1	5.5705	7.61111e-07	2.5131e-06	50.3705	1	F_D7	M_D7	25785.2	Steroid receptor RNA activator 1	Sra1
P70694	5	1	27.3672	2.08722e-14	2.73948e-12	9.98868	1	F_D7	F_BL	37446.9	Estradiol 17 beta-dehydrogenase 5	Akr1c6
P24815	5	2	44.0171	1.24345e-14	2.70062e-12	9.26719	1	F_D7	M_D7	42518.7	3 beta-hydroxysteroid dehydrogenase/Delta 5-->4-isomerase type 1	Hsd3b1
Q8K023	7	3	47.1892	1.74638e-13	1.34726e-11	6.9938	1	F_D7	M_D7	37690.1	Aldo-keto reductase family 1 member C18	Akr1c18
O35469	4	2	22.7703	6.61239e-09	4.56777e-08	4.15205	1	F_D7	M_D7	42319.3	3 beta-hydroxysteroid dehydrogenase/Delta 5-->4-isomerase type 6	Hsd3b6
P04247	2	2	11.3737	2.21334e-12	6.89532e-11	4.09063	1	F_D7	M_BL	17126.7	Myoglobin	Mb
P68134	43	22	437.324	1.09444e-10	1.64165e-09	3.91835	1	F_D7	F_BL	42393.3	Actin_ alpha skeletal muscle	Acta1
Q91Y97	6	1	35.0489	0.000138656	0.000233315	3.13258	0.999618	F_D7	M_D7	39963.3	Fructose-bisphosphate aldolase B	Aldob
P01921	1	1	5.8759	0.000193946	0.000312337	2.91216	0.999238	F_D7	M_D7	30239.2	H-2 class II histocompatibility antigen_ A-D beta chain	H2-Ab1
Q8VE92	3	1	14.7954	3.0983e-09	2.42777e-08	2.80271	1	F_D7	M_D7	40333.6	RNA-binding protein 4B	Rbm4b
P02468	38	29	215.611	2.28175e-11	5.70438e-10	2.46091	1	F_D7	F_BL	182944	Laminin subunit gamma-1	Lamc1
P46656	2	1	14.1463	3.65374e-12	1.06568e-10	2.42648	1	F_D7	F_BL	20579.1	Adrenodoxin_ mitochondrial	Fdx1
Q62188	5	1	28.6527	2.96435e-05	5.89501e-05	2.24865	0.999992	F_D7	M_D7	62335.6	Dihydropyrimidinase-related protein 3	Dpysl3
Q9CR81	1	1	5.9188	6.67161e-06	1.59209e-05	2.18226	1	F_D7	F_BL	14014.9	Testis-expressed protein 12	Tex12
P34914	5	3	44.9571	2.021e-07	8.55666e-07	2.14809	1	F_D7	M_D7	63085.7	Bifunctional epoxide hydrolase 2	Ephx2
P09542	11	6	61.919	0.00165721	0.00215355	2.11485	0.977309	F_D7	M_BL	22535.7	Myosin light chain 3	Myl3
Q8JZR0	6	2	35.623	7.72995e-05	0.00013898	2.01481	0.999899	F_D7	F_BL	77061.9	Long-chain-fatty-acid--CoA ligase 5	Acsl5
P35980	3	2	18.9206	3.7319e-07	1.45129e-06	1.86679	1	F_D7	M_D7	21701.6	60S ribosomal protein L18	Rpl18
P97950	3	1	22.6868	0.0206204	0.0231814	1.85538	0.774221	F_D7	F_BL	26996.9	Ras-related protein Rab-33A	Rab33a
Q93092	8	1	45.4647	0.000512893	0.000756372	1.85421	0.995656	F_D7	M_D7	37558.1	Transaldolase	Taldo1
Q9D6J6	3	1	15.9619	0.00470475	0.00573084	1.81887	0.929642	F_D7	F_BL	27627.6	NADH dehydrogenase [ubiquinone] flavoprotein 2_ mitochondrial	Ndufv2
P62746	1	1	5.3015	0.01069	0.0124717	1.8068	0.857786	F_D7	F_BL	22579.6	Rho-related GTP-binding protein RhoB G	Rhob
Q9R0P3	2	1	10.7832	3.79481e-06	9.9118e-06	1.80225	1	F_D7	F_BL	31889.9	S-formylglutathione hydrolase	Esd
P08730	7	1	43.4968	0.000520122	0.000763124	1.77045	0.995557	F_D7	M_D7	48096.3	Keratin_ type I cytoskeletal 13	Krt13
Q9WV55	2	2	10.8238	8.50271e-06	1.99282e-05	1.75866	1	F_D7	F_BL	28083.4	Vesicle-associated membrane protein-associated protein A	Vapa
Q9JII6	6	3	40.0274	1.00568e-06	3.18062e-06	1.65773	1	F_D7	M_D7	36815.1	Aldo-keto reductase family 1 member A1	Akr1a1
P14115	1	1	6.7248	5.22866e-07	1.90017e-06	1.61287	1	F_D7	F_BL	16719.5	60S ribosomal protein L27a	Rpl27a
P07901	33	8	220.617	2.48453e-06	6.68911e-06	1.61244	1	F_D7	M_D7	85187.2	Heat shock protein HSP 90-alpha	Hsp90aa1
P40142	34	25	213.339	3.35144e-07	1.32294e-06	1.60545	1	F_D7	M_D7	68314.9	Transketolase	Tkt
Q64467	6	3	42.6991	0.000309682	0.000479595	1.59778	0.998156	F_D7	F_BL	48398.4	Glyceraldehyde-3-phosphate dehydrogenase_ testis-specific	Gapdhs
P15331	25	8	145.274	7.99522e-09	5.31264e-08	1.57902	1	F_D7	M_D7	54381.7	Peripherin	Prph
Q8BFZ3	12	1	131.495	5.3598e-05	0.000100139	1.56466	0.999959	F_D7	F_BL	42346.5	Beta-actin-like protein 2	Actbl2
Q8BK30	1	1	5.4921	0.025231	0.0281238	1.55892	0.743964	F_D7	M_BL	11813.5	NADH dehydrogenase [ubiquinone] flavoprotein 3_ mitochondrial	Ndufv3
Q6IFZ6	12	7	76.1052	1.76091e-06	5.136e-06	1.55832	1	F_D7	M_BL	61415.9	Keratin_ type II cytoskeletal 1b	Krt77
P17742	16	14	135.748	1.76976e-07	7.67871e-07	1.55622	1	F_D7	M_D7	18142.5	Peptidyl-prolyl cis-trans isomerase A	Ppia
Q60668	6	2	43.1467	0.000468664	0.000699001	1.53303	0.996247	F_D7	M_D7	38525.3	Heterogeneous nuclear ribonucleoprotein D0	Hnrnpd
Q6IFX3	2	1	4.9327	1.74554e-07	7.63675e-07	1.50939	1	F_D7	M_D7	51038	Keratin_ type I cytoskeletal 40	Krt40
Q61765	4	1	20.676	0.0346932	0.0380249	40.0546	0.69221	M_BL	F_D7	48942.3	Keratin_ type I cuticular Ha1	Krt31
Q8CF36	2	1	11.2524	0.011296	0.0130914	20.8067	0.851676	M_BL	F_D7	8936.07	Protein FAM229B	Fam229b
Q8C0L0	2	1	17.2178	1.36089e-05	3.01463e-05	9.30854	0.999999	M_BL	F_BL	37530.6	Thioredoxin-related transmembrane protein 4	Tmx4
P08226	14	10	75.4792	3.26131e-11	6.9793e-10	6.67766	1	M_BL	M_D7	35923.7	Apolipoprotein E	Apoe
P10853	4	1	45.5361	3.09975e-05	6.14102e-05	5.89648	0.999991	M_BL	M_D7	13936.2	Histone H2B type 1-F/J/L	H2bc7
Q9D2U9	5	2	38.1189	4.15503e-10	4.54456e-09	4.92722	1	M_BL	F_BL	13994.2	H2B.U histone 2	H2bu2
P27661	9	6	23.7678	1.54321e-14	2.70062e-12	4.6187	1	M_BL	M_D7	15142.6	Histone H2AX	H2ax
P62806	17	13	66.0312	1.50265e-08	9.50473e-08	4.09551	1	M_BL	M_D7	11367.4	Histone H4	H4c1
C0HKE2	5	3	39.2078	4.26215e-13	2.23763e-11	3.35352	1	M_BL	M_D7	14135.5	Histone H2A type 1-C	H2ac6
O70209	3	1	15.5493	1.74394e-05	3.72183e-05	3.14037	0.999998	M_BL	F_BL	34756	PDZ and LIM domain protein 3	Pdlim3
Q3TTY5	13	5	76.8859	1.09985e-08	7.12866e-08	2.89972	1	M_BL	F_D7	71379	Keratin_ type II cytoskeletal 2 epidermal	Krt2
P06330	3	1	17.4	9.58857e-07	3.05091e-06	2.86601	1	M_BL	F_D7	13048.4	Ig heavy chain V region AC38 205.12 PE=1 SV=1
O89020	4	3	25.33	4.63767e-05	8.85374e-05	2.69862	0.999972	M_BL	F_D7	71318.1	Afamin	Afm
P19221	11	6	64.8871	9.32494e-10	9.06592e-09	2.63198	1	M_BL	F_BL	71694.5	Prothrombin	F2
Q8VDD5	12	7	60.041	9.67371e-11	1.539e-09	2.59547	1	M_BL	M_D7	227570	Myosin-9	Myh9
Q9CXW4	3	1	18.0901	0.000501168	0.000741164	2.56824	0.995814	M_BL	F_D7	20480.5	60S ribosomal protein L11	Rpl11
Q9QZN3	5	2	35.7452	1.5639e-08	9.7744e-08	2.54946	1	M_BL	F_BL	37426.5	F-box only protein 8	Fbxo8
P01897	15	3	108.247	6.57247e-08	3.45055e-07	2.5376	1	M_BL	M_D7	41053.3	H-2 class I histocompatibility antigen_ L-D alpha chain	H2-L
P43025	1	1	5.4066	8.69151e-06	2.02802e-05	2.48113	1	M_BL	F_D7	22656.7	Tetranectin	Clec3b
P00924	76	53	406.7	9.12329e-10	9.06592e-09	2.40633	1	M_BL	F_BL	46873.2	Enolase 1 OS=Saccharomyces cerevisiae (strain ATCC 204508 / S288c) OX=559292	ENO1
Q9D8M4	8	5	27.2024	3.11423e-10	3.63327e-09	2.37889	1	M_BL	F_BL	28657.8	60S ribosomal protein L7-like 1	Rpl7l1
P43274	7	1	34.4948	1.80336e-05	3.83304e-05	2.36066	0.999998	M_BL	F_BL	21977.3	Histone H1.4	H1-4
P20918	31	20	193.923	4.78595e-09	3.39544e-08	2.34454	1	M_BL	F_BL	93545.3	Plasminogen	Plg
Q9D6P8	8	1	57.6326	0.00149474	0.00195209	2.29736	0.980038	M_BL	F_BL	16701.5	Calmodulin-like protein 3	Calml3
P28474	2	1	9.844	1.49554e-09	1.37747e-08	2.16124	1	M_BL	F_D7	40346.2	Alcohol dehydrogenase class-3	Adh5
Q61599	6	5	31.7205	3.09775e-07	1.23206e-06	2.16075	1	M_BL	F_BL	22908	Rho GDP-dissociation inhibitor 2	Arhgdib
Q9WVA4	12	7	71.8292	1.42678e-08	9.13484e-08	2.13829	1	M_BL	F_BL	22566.6	Transgelin-2	Tagln2
P45591	4	2	15.2536	0.0189385	0.0213363	2.1336	0.786352	M_BL	M_D7	18823.7	Cofilin-2	Cfl2
Q9D3P1	5	5	30.6966	1.34543e-07	6.19606e-07	2.06348	1	M_BL	M_D7	70934.9	Trichohyalin-like protein 1	Tchhl1
Q9DCX2	5	2	27.7522	1.50491e-06	4.48907e-06	2.02013	1	M_BL	F_BL	18806.5	ATP synthase subunit d_ mitochondrial	Atp5pd
Q04857	5	3	27.8825	5.93218e-05	0.000109277	2.0187	0.999947	M_BL	F_BL	109630	Collagen alpha-1(VI) chain	Col6a1
P54310	16	10	92.9742	1.95989e-06	5.54755e-06	1.99875	1	M_BL	F_BL	84089	Hormone-sensitive lipase	Lipe
Q99JY9	4	2	22.3664	0.000100953	0.000175498	1.99698	0.99981	M_BL	F_BL	47813.4	Actin-related protein 3	Actr3
Q8VCW2	2	1	5.3061	3.86962e-06	1.00142e-05	1.99082	1	M_BL	F_BL	49491.8	Keratin_ type I cytoskeletal 25	Krt25
P07356	25	17	191.71	5.18181e-09	3.62727e-08	1.98838	1	M_BL	F_BL	38961.4	Annexin A2	Anxa2
P70441	3	1	22.2864	0.000216176	0.000344961	1.97712	0.999057	M_BL	F_BL	38885.3	Na(+)/H(+) exchange regulatory cofactor NHE-RF1	Slc9a3r1
Q9CWJ9	6	1	31.7295	2.12703e-07	8.93353e-07	1.97102	1	M_BL	M_D7	64730.7	Bifunctional purine biosynthesis protein ATIC	Atic
Q9WVL0	5	4	25.9305	2.96069e-09	2.35509e-08	1.9626	1	M_BL	F_D7	24446.4	Maleylacetoacetate isomerase	Gstz1
P10493	3	2	14.8284	1.425e-05	3.13024e-05	1.95587	0.999999	M_BL	M_D7	139389	Nidogen-1	Nid1
P62897	4	3	16.2482	9.10698e-05	0.000160442	1.94495	0.99985	M_BL	F_BL	11719.5	Cytochrome c_ somatic	Cycs
P63260	79	51	402.57	2.47406e-06	6.68911e-06	1.94485	1	M_BL	F_BL	42135.1	Actin_ cytoplasmic 2	Actg1
P01027	57	37	315.698	7.324e-07	2.43872e-06	1.90673	1	M_BL	M_D7	188024	Complement C3	C3
P24526	3	1	30.528	6.53789e-06	1.57623e-05	1.90234	1	M_BL	F_D7	15049.5	Myelin P2 protein	Pmp2
P06467	9	3	52.973	6.57511e-06	1.57623e-05	1.88985	1	M_BL	F_BL	16349	Hemoglobin subunit zeta	Hbz
P49817	6	3	21.933	8.77702e-08	4.47372e-07	1.87921	1	M_BL	F_D7	20709.8	Caveolin-1	Cav1
P97429	2	2	9.5309	0.0397614	0.0433086	1.87091	0.668681	M_BL	F_BL	36201	Annexin A4	Anxa4
Q61233	15	9	91.6071	6.8432e-11	1.19756e-09	1.85149	1	M_BL	F_BL	70776.7	Plastin-2	Lcp1
Q8R2Y2	7	3	37.4295	1.60274e-09	1.42858e-08	1.84144	1	M_BL	F_BL	72515	Cell surface glycoprotein MUC18	Mcam
P26443	23	15	123.553	3.01248e-08	1.71908e-07	1.83327	1	M_BL	F_BL	61679.1	Glutamate dehydrogenase 1_ mitochondrial	Glud1
P20152	58	37	424.974	3.45623e-09	2.62974e-08	1.81893	1	M_BL	F_D7	53744.8	Vimentin	Vim
P13020	24	17	171.569	7.69085e-08	3.95852e-07	1.81559	1	M_BL	M_D7	86340.9	Gelsolin	Gsn
P62631	12	4	53.6545	1.00309e-05	2.29966e-05	1.8151	1	M_BL	F_BL	50796.4	Elongation factor 1-alpha 2	Eef1a2
P68254	10	6	93.0595	1.27799e-09	1.19812e-08	1.81191	1	M_BL	F_BL	28063.5	14-3-3 protein theta	Ywhaq
Q9DCD0	12	9	74.402	7.33938e-07	2.43872e-06	1.81107	1	M_BL	M_D7	53760.6	6-phosphogluconate dehydrogenase_ decarboxylating	Pgd
Q9WV32	4	2	22.0374	0.000669572	0.000955232	1.81052	0.993418	M_BL	M_D7	41862.3	Actin-related protein 2/3 complex subunit 1B	Arpc1b
B2RSH2	4	1	22.1464	0.000152578	0.000254297	1.80447	0.999533	M_BL	M_D7	40931.4	Guanine nucleotide-binding protein G(i) subunit alpha-1	Gnai1
Q01339	9	5	50.0407	6.08436e-07	2.12953e-06	1.80285	1	M_BL	F_BL	39930.5	Beta-2-glycoprotein 1	Apoh
P51885	23	19	141.42	3.69435e-05	7.18347e-05	1.80167	0.999985	M_BL	F_D7	38664.2	Lumican	Lum
P28666	18	2	123.478	0.00018134	0.000295664	1.80121	0.999334	M_BL	F_BL	163808	Murinoglobulin-2	Mug2
Q91VS7	5	5	26.6514	5.50016e-05	0.000102035	1.78479	0.999957	M_BL	M_D7	17608.7	Microsomal glutathione S-transferase 1	Mgst1
O70318	8	3	38.6421	2.55068e-06	6.79749e-06	1.78453	1	M_BL	F_D7	110453	Band 4.1-like protein 2	Epb41l2
P97315	2	2	11.8945	3.48741e-10	3.9802e-09	1.78172	1	M_BL	F_BL	21438.8	Cysteine and glycine-rich protein 1	Csrp1
P62908	2	1	11.7919	0.00705375	0.00839732	1.77448	0.898549	M_BL	M_D7	26845.4	40S ribosomal protein S3	Rps3
P62264	2	1	11.8426	2.37857e-05	4.91634e-05	1.75327	0.999996	M_BL	F_BL	16443.8	40S ribosomal protein S14	Rps14
O35887	8	5	52.3198	1.2942e-06	3.92748e-06	1.74906	1	M_BL	F_BL	37177.8	Calumenin	Calu
Q8BH61	13	8	67.9068	1.63342e-07	7.26733e-07	1.74728	1	M_BL	F_BL	83720.7	Coagulation factor XIII A chain	F13a1
P0CG50	7	4	35.8113	6.88435e-07	2.33179e-06	1.74061	1	M_BL	F_BL	82664.3	Polyubiquitin-C	Ubc
Q6PDH4	3	2	15.0414	8.9269e-06	2.07373e-05	1.69885	1	M_BL	F_BL	55176.5	Ran-binding protein 3-like	Ranbp3l
Q6P069	2	2	10.692	1.52257e-10	2.10356e-09	1.6922	1	M_BL	F_BL	21912.4	Sorcin	Sri
Q8K0E8	17	9	121.371	5.64516e-07	2.01613e-06	1.69189	1	M_BL	F_BL	55437.2	Fibrinogen beta chain	Fgb
Q9JK53	12	5	85.2684	4.00688e-07	1.54199e-06	1.69021	1	M_BL	F_BL	43634.7	Prolargin	Prelp
Q9CPY7	3	1	14.3795	0.00153446	0.00199899	1.6859	0.979371	M_BL	F_D7	56540.6	Cytosol aminopeptidase	Lap3
Q9D7N9	4	1	20.5248	1.33342e-05	2.9663e-05	1.67647	0.999999	M_BL	F_BL	46605.5	Adipocyte plasma membrane-associated protein	Apmap
P56395	7	4	49.2452	0.000388305	0.000596083	1.66746	0.99726	M_BL	F_D7	15241	Cytochrome b5	Cyb5a
P01831	2	1	10.0415	1.37267e-06	4.14167e-06	1.66604	1	M_BL	M_D7	18308.1	Thy-1 membrane glycoprotein	Thy1
P01868	4	3	26.4672	2.56093e-05	5.20375e-05	1.65312	0.999995	M_BL	F_BL	36274.9	Ig gamma-1 chain C region secreted form	Ighg1
P52825	9	3	48.9564	2.44399e-08	1.44168e-07	1.65179	1	M_BL	M_D7	74550.9	Carnitine O-palmitoyltransferase 2_ mitochondrial	Cpt2
P59999	6	4	36.807	3.76846e-08	2.06088e-07	1.64939	1	M_BL	F_BL	19781.1	Actin-related protein 2/3 complex subunit 4	Arpc4
Q925I7	2	2	17.8365	5.4608e-05	0.000101664	1.63783	0.999957	M_BL	F_D7	43607.5	Platelet-derived growth factor D	Pdgfd
Q63844	3	3	16.1675	8.09545e-09	5.31264e-08	1.63545	1	M_BL	F_BL	43408.7	Mitogen-activated protein kinase 3	Mapk3
Q60932	4	3	21.7854	2.73441e-05	5.52141e-05	1.6219	0.999994	M_BL	F_BL	32522.6	Voltage-dependent anion-selective channel protein 1	Vdac1
Q07133	4	2	12.8181	9.2385e-07	2.95745e-06	1.61262	1	M_BL	F_D7	21540.4	Histone H1t	H1-6
Q9DB20	4	2	21.5915	0.00404688	0.00498736	1.61118	0.939199	M_BL	M_D7	23420.6	ATP synthase subunit O_ mitochondrial	Atp5po
P31001	11	2	83.4118	1.26335e-05	2.82237e-05	1.61105	0.999999	M_BL	F_D7	53554.9	Desmin	Des
P13707	26	15	160.524	3.65391e-07	1.43157e-06	1.61065	1	M_BL	F_D7	38200.1	Glycerol-3-phosphate dehydrogenase [NAD(+)]_ cytoplasmic	pd1
P48036	20	13	126.294	1.45355e-05	3.16645e-05	1.60959	0.999999	M_BL	F_BL	35809.5	Annexin A5	Anxa5
Q03734	15	4	131.897	0.00128826	0.00170792	1.60355	0.983495	M_BL	F_BL	47235.4	Serine protease inhibitor A3M	Serpina3m
P04223	5	1	32.7695	4.51326e-07	1.70465e-06	1.59667	1	M_BL	F_BL	42045.6	H-2 class I histocompatibility antigen_ K-K alpha chain	H2-K1
Q9DCN2	2	2	11.5907	0.000107868	0.000185068	1.59197	0.99978	M_BL	F_BL	34355.8	NADH-cytochrome b5 reductase 3	Cyb5r3
Q9R1P4	3	1	16.1374	0.000894632	0.00122632	1.58977	0.989941	M_BL	F_BL	29831.7	Proteasome subunit alpha type-1	Psma1
P62821	7	3	45.2085	5.52058e-06	1.38014e-05	1.58092	1	M_BL	F_D7	22905.9	Ras-related protein Rab-1A	Rab1A
P02088	32	23	154.253	7.27129e-06	1.72734e-05	1.57852	1	M_BL	F_BL	15954.3	Hemoglobin subunit beta-1	Hbb-b1
Q91V92	18	14	106.509	0.00283835	0.00356492	1.57777	0.957843	M_BL	F_BL	120641	ATP-citrate synthase	Acly
Q62465	10	7	55.4574	2.27586e-09	1.92714e-08	1.57565	1	M_BL	F_BL	43324.8	Synaptic vesicle membrane protein VAT-1 homolog	Vat1
Q8CGN5	25	15	208.452	3.09276e-06	8.20049e-06	1.5736	1	M_BL	F_BL	55938.1	Perilipin-1	Plin1
Q9D1G1	7	2	53.4376	5.7757e-06	1.4303e-05	1.56299	1	M_BL	F_D7	22358.3	Ras-related protein Rab-1B	Rab1b
P62918	2	2	12.0864	0.000231486	0.000366055	1.54943	0.998924	M_BL	M_D7	28252.8	60S ribosomal protein L8	Rpl8
Q8VCT4	18	12	125.386	5.97791e-06	1.47343e-05	1.54788	1	M_BL	F_D7	62073	Carboxylesterase 1D	Ces1d
Q99JY3	5	4	26.3143	0.0431413	0.0468927	1.53007	0.654244	M_BL	F_D7	38386.7	GTPase IMAP family member 4	Gimap4
Q3USB7	2	1	13.5548	0.000848414	0.00117524	1.52815	0.990673	M_BL	F_D7	124441	Inactive phospholipase C-like protein 1	Plcl1
E9PV24	19	12	125.233	1.20446e-10	1.7565e-09	1.52701	1	M_BL	F_BL	88170.7	Fibrinogen alpha chain	Fga
Q9QZ82	7	4	40.0468	1.89715e-08	1.15814e-07	1.52698	1	M_BL	F_BL	60485.8	Cholesterol side-chain cleavage enzyme_ mitochondrial	Cyp11a1
Q08857	16	11	97.5001	0.000410179	0.000626	1.52572	0.996993	M_BL	F_BL	53268.4	Platelet glycoprotein 4	Cd36
Q3THE2	3	1	19.6661	2.39114e-05	4.92293e-05	1.51974	0.999996	M_BL	F_BL	19836.2	Myosin regulatory light chain 12B	Myl12b
Q62313	1	1	6.0671	0.000117029	0.000199481	1.51817	0.999736	M_BL	F_D7	37848.3	Trans-Golgi network integral membrane protein 1	Tgoln1
Q91YQ5	4	2	29.3016	4.63417e-05	8.85374e-05	1.51747	0.999972	M_BL	M_D7	68699.5	Dolichyl-diphosphooligosaccharide--protein glycosyltransferase subunit 1	Rpn1
Q8BMS1	18	12	106.102	0.000319075	0.00049269	1.51703	0.998055	M_BL	F_BL	83354.3	Trifunctional enzyme subunit alpha_ mitochondrial	Hadha
P11499	39	17	246.611	2.75622e-05	5.54412e-05	1.51608	0.999994	M_BL	F_D7	83623.5	Heat shock protein HSP 90-beta	Hsp90ab1
P21614	26	16	182.071	6.86917e-05	0.000124356	1.51164	0.999924	M_BL	F_D7	55197.2	Vitamin D-binding protein	Gc
O70503	2	1	10.9335	0.0251941	0.0281238	1.51103	0.744191	M_BL	M_D7	34970	Very-long-chain 3-oxoacyl-CoA reductase	Hsd17b12
Q61553	2	1	10.6309	1.90544e-06	5.49647e-06	1.50922	1	M_BL	M_D7	55249.4	Fascin	Fscn1
P14152	9	5	73.2864	0.000237965	0.00037517	1.50688	0.998866	M_BL	M_D7	36682.3	Malate dehydrogenase_ cytoplasmic	Mdh1
P62874	11	5	60.5191	2.24349e-06	6.23191e-06	1.50134	1	M_BL	M_D7	38175.4	Guanine nucleotide-binding protein G(I)/G(S)/G(T) subunit beta-1	Gnb1
P41216	36	18	231.553	6.32637e-05	0.000115726	1.50122	0.999938	M_BL	M_D7	78978.1	Long-chain-fatty-acid--CoA ligase 1	Acsl1
P61979	8	5	51.9591	5.81267e-08	3.08248e-07	1.50003	1	M_BL	F_BL	51261.5	Heterogeneous nuclear ribonucleoprotein K	Hnrnpk
Q60722	1	1	5.1408	7.67164e-14	8.05522e-12	6101.33	1	M_D7	M_BL	71852.8	Transcription factor 4	Tcf4
Q3V132	2	1	11.2667	1.72895e-08	1.06788e-07	73.2624	1	M_D7	M_BL	35543.1	ADP/ATP translocase 4	Slc25a31
Q9DC51	4	1	23.151	0.000866691	0.0011974	42.8178	0.990384	M_D7	F_BL	41108.5	Guanine nucleotide-binding protein G(i) subunit alpha-3	Gnai3
P05977	45	30	216.886	1.9984e-15	1.04916e-12	19.4023	1	M_D7	F_BL	20708.6	Myosin light chain 1/3_ skeletal muscle isoform	Myl1
Q8VCR8	1	1	5.6996	3.15747e-09	2.43775e-08	14.4554	1	M_D7	M_BL	66674.3	Myosin light chain kinase 2_ skeletal/cardiac muscle	Mylk2
Q9Z2E4	2	1	10.0149	1.55676e-06	4.61751e-06	11.93	1	M_D7	M_BL	17929.5	Protein phosphatase 1 regulatory subunit 17	Ppp1r17
Q8C9A2	3	1	16.0918	1.6126e-07	7.23601e-07	10.6333	1	M_D7	F_D7	37573.5	Endonuclease V	Endov
P97457	27	22	156.307	2.42029e-13	1.58831e-11	9.68083	1	M_D7	M_BL	19069.6	Myosin regulatory light chain 2_ skeletal muscle isoform	Mylpf
P07310	49	36	236.421	9.21687e-10	9.06592e-09	8.50925	1	M_D7	M_BL	43273.2	Creatine kinase M-type	Ckm
P14426	5	1	31.8145	1.98708e-12	6.89532e-11	8.50592	1	M_D7	M_BL	40962.2	H-2 class I histocompatibility antigen_ D-K alpha chain	H2-D1
Q8R429	60	35	417.661	4.0985e-12	1.13248e-10	6.33315	1	M_D7	M_BL	110794	Sarcoplasmic/endoplasmic reticulum calcium ATPase 1	Atp2a1
Q5SX39	92	24	704.751	7.96225e-11	1.30631e-09	5.79503	1	M_D7	F_BL	223772	Myosin-4	Myh4
Q9JK37	3	3	27.2866	6.6071e-07	2.25282e-06	5.41416	1	M_D7	M_BL	31457.4	Myozenin-1	Myoz1
O09165	5	4	41.1983	3.62966e-10	4.05441e-09	5.25697	1	M_D7	F_BL	46378	Calsequestrin-1	Casq1
P62823	2	1	12.816	1.22227e-06	3.73731e-06	4.73623	1	M_D7	M_BL	26100.3	Ras-related protein Rab-3C	Rab3c
Q9JI75	2	1	10.243	4.2192e-05	8.14367e-05	4.56571	0.999979	M_D7	M_BL	26476.3	Ribosyldihydronicotinamide dehydrogenase [quinone]	Nqo2
P58771	19	8	146.049	7.48845e-13	3.57404e-11	4.14386	1	M_D7	F_BL	32737.6	Tropomyosin alpha-1 chain	Tpm1
P01863	6	2	47.3857	1.05015e-10	1.62155e-09	3.97502	1	M_D7	M_BL	36959.8	Ig gamma-2A chain C region_ A allele	Ighg
P05064	50	36	281.685	1.11477e-12	4.18041e-11	3.92998	1	M_D7	F_BL	39812.2	Fructose-bisphosphate aldolase A	Aldoa
P20801	6	4	43.1898	6.28945e-11	1.13861e-09	3.84672	1	M_D7	F_BL	18167.1	Troponin C_ skeletal muscle	Tnnc2
Q00897	9	1	99.9591	1.69829e-10	2.28615e-09	3.7349	1	M_D7	F_D7	46169.5	Alpha-1-antitrypsin 1-4	Serpina1d
Q7TQ48	2	1	12.2014	3.32347e-11	6.9793e-10	3.72264	1	M_D7	F_BL	54686	Sarcalumenin	Srl
Q03265	31	26	187.78	2.23277e-12	6.89532e-11	3.68576	1	M_D7	F_BL	59866.8	ATP synthase subunit alpha_ mitochondrial	Atp5f1a
Q8BGZ7	11	4	68.1982	1.88553e-10	2.47476e-09	3.52872	1	M_D7	F_BL	59968.7	Keratin_ type II cytoskeletal 75	Krt75
Q9D8P7	1	1	5.6925	5.08249e-07	1.87909e-06	3.52215	1	M_D7	F_BL	25833.3	General transcription factor 3C polypeptide 6	Gtf3c6
Q07456	1	1	11.5862	2.34167e-07	9.68013e-07	3.49898	1	M_D7	F_D7	39941.7	Protein AMBP	Ambp
P01867	11	5	70.1613	4.3923e-11	8.54058e-10	3.36722	1	M_D7	M_BL	45000.8	Ig gamma-2B chain C region	Igh-3
P16858	28	20	231.36	4.38436e-09	3.19693e-08	3.32212	1	M_D7	F_BL	36095.2	Glyceraldehyde-3-phosphate dehydrogenase	Gapdh
P07758	29	14	187.922	1.96636e-10	2.51347e-09	3.26182	1	M_D7	F_D7	46173.8	Alpha-1-antitrypsin 1-1	Serpina1a
Q8R121	1	1	5.676	0.000412457	0.000627653	3.23957	0.996964	M_D7	F_D7	51911.6	Protein Z-dependent protease inhibitor	Serpina10
Q9WUB3	27	15	201.321	2.99274e-11	6.83125e-10	3.2217	1	M_D7	M_BL	97742.7	Glycogen phosphorylase_ muscle form	Pygm
P58774	16	10	162.197	1.04994e-12	4.18041e-11	3.18695	1	M_D7	F_BL	32950.8	Tropomyosin beta chain	Tpm2
P21107	15	5	98.516	7.56761e-12	1.9865e-10	3.16243	1	M_D7	F_BL	33051.1	Tropomyosin alpha-3 chain	Tpm3
Q9R0Y5	6	4	42.6648	2.54888e-10	3.04128e-09	2.76623	1	M_D7	M_BL	21653.7	Adenylate kinase isoenzyme 1	Ak1
O35639	9	7	59.3696	4.07835e-07	1.55155e-06	2.73035	1	M_D7	F_BL	36555.2	Annexin A3	Anxa3
Q61646	10	5	79.0789	1.79634e-13	1.34726e-11	2.69532	1	M_D7	F_BL	39265.6	Haptoglobin	Hp
Q61425	4	3	23.2314	9.55642e-08	4.70825e-07	2.62154	1	M_D7	F_BL	34635	Hydroxyacyl-coenzyme A dehydrogenase_ mitochondrial	Hadh
P07759	33	21	312.662	2.80787e-08	1.61993e-07	2.60819	1	M_D7	F_D7	47051.1	Serine protease inhibitor A3K	Serpina3k
Q6P8J7	6	3	38.0756	1.60545e-09	1.42858e-08	2.58888	1	M_D7	F_BL	47929.6	Creatine kinase S-type_ mitochondrial	Ckmt2
Q91X72	27	18	223.085	4.04917e-09	2.99411e-08	2.56894	1	M_D7	F_D7	52059.1	Hemopexin	Hpx
P21550	33	19	213.291	2.86474e-09	2.31383e-08	2.56247	1	M_D7	F_BL	47367.1	Beta-enolase	Eno3
Q925I0	2	2	24.123	5.43431e-07	1.95412e-06	2.46291	1	M_D7	F_D7	14136.8	Keratin-associated protein 19-2	Krtap19-2
Q922R8	12	6	72.1846	8.27907e-10	8.52258e-09	2.40961	1	M_D7	F_BL	48499.6	Protein disulfide-isomerase A6	Pdia6
O70250	9	3	89.6531	4.57406e-09	3.28956e-08	2.40121	1	M_D7	F_BL	28998.2	Phosphoglycerate mutase 2	Pgam2
P50446	17	3	98.1063	2.20517e-09	1.89789e-08	2.39263	1	M_D7	F_BL	59677.4	Keratin_ type II cytoskeletal 6A	Krt6a
A2BIM8	3	3	17.4367	2.05357e-05	4.32982e-05	2.35246	0.999997	M_D7	F_D7	21047.7	Major urinary protein 18	Mup18
Q04447	6	3	36.6062	2.01078e-10	2.51347e-09	2.34639	1	M_D7	F_BL	42998.5	Creatine kinase B-type	Ckb
P09411	25	16	168.567	1.30132e-10	1.84647e-09	2.33314	1	M_D7	M_BL	44949.8	Phosphoglycerate kinase 1	Pgk1
Q64518	12	3	100.418	9.12803e-08	4.6079e-07	2.31199	1	M_D7	M_BL	110955	Sarcoplasmic/endoplasmic reticulum calcium ATPase 3	Atp2a3
Q921I1	110	90	656.923	1.73638e-06	5.09275e-06	2.22856	1	M_D7	F_D7	78890.9	Serotransferrin	Tf
Q61830	5	3	26.4287	1.87156e-07	7.98835e-07	2.16802	1	M_D7	F_BL	167947	Macrophage mannose receptor 1	Mrc1
Q02566	57	10	348.925	9.62219e-08	4.70825e-07	2.1552	1	M_D7	F_BL	224364	Myosin-6	Myh6
P22599	13	4	138.327	5.21446e-07	1.90017e-06	2.08747	1	M_D7	F_D7	46145.8	Alpha-1-antitrypsin 1-2	Serpina1b
O55143	31	9	230.099	1.59685e-07	7.22711e-07	2.08021	1	M_D7	F_BL	116512	Sarcoplasmic/endoplasmic reticulum calcium ATPase 2	Atp2a2
Q8R4Z4	2	2	16.213	3.50888e-06	9.25711e-06	2.01893	1	M_D7	F_BL	57311.5	ETS translocation variant 3	Etv3
P01896	7	1	50.6147	0.000265763	0.000416494	1.97593	0.998605	M_D7	F_D7	20625.4	H-2 class I histocompatibility antigen_ alpha chain (Fragment) PE=2 SV=1
P26041	21	10	126.195	9.73661e-10	9.29404e-09	1.96867	1	M_D7	F_BL	67881.2	Moesin	Msn
P07724	200	175	901.43	1.89005e-06	5.48218e-06	1.89875	1	M_D7	F_D7	70745.6	Albumin	Alb
Q00623	30	19	172.884	5.87277e-07	2.08325e-06	1.87312	1	M_D7	F_BL	30615.6	Apolipoprotein A-I	Apoa1
E9Q6P5	2	1	6.8228	1.41503e-07	6.45991e-07	1.865	1	M_D7	F_D7	95001.7	Tetratricopeptide repeat protein 7B	Ttc7b
Q91WP6	7	1	63.0046	1.18731e-07	5.61566e-07	1.86225	1	M_D7	F_D7	46889.2	Serine protease inhibitor A3N	Serpina3n
P52480	36	28	270.971	6.32135e-07	2.19782e-06	1.85027	1	M_D7	F_BL	58415.3	Pyruvate kinase PKM	Pkm
P62852	2	1	12.2069	0.000163274	0.000269555	1.77339	0.999462	M_D7	F_D7	13799.2	40S ribosomal protein S25	Rps25
Q8CI94	15	5	88.4231	1.04992e-07	5.01098e-07	1.76524	1	M_D7	F_BL	97414.4	Glycogen phosphorylase_ brain form	Pygb
P14824	26	19	148.608	6.32251e-06	1.54333e-05	1.70737	1	M_D7	F_D7	76341.7	Annexin A6	Anxa6
Q61781	7	2	38.2437	4.10046e-11	8.27978e-10	1.69436	1	M_D7	F_D7	53209.3	Keratin_ type I cytoskeletal 14	Krt14
P07309	5	3	28.1085	7.40961e-09	4.98724e-08	1.69368	1	M_D7	F_D7	15890	Transthyretin	Ttr
P01898	11	6	69.4524	5.17137e-08	2.77037e-07	1.68813	1	M_D7	F_BL	37479.2	H-2 class I histocompatibility antigen_ Q10 alpha chain	H2-Q10
P01631	1	1	5.8359	0.000592077	0.000858675	1.6634	0.994549	M_D7	M_BL	12386.9	Ig kappa chain V-II region 26-10 PE=1 SV=1
Q8R184	3	1	15.0381	6.60827e-07	2.25282e-06	1.6563	1	M_D7	F_BL	31867.1	Protein FAM110A	Fam110a
P16045	13	10	85.0085	2.17385e-05	4.56509e-05	1.64487	0.999997	M_D7	F_D7	15208	Galectin-1	Lgals1
P14069	3	2	7.4695	2.34496e-05	4.88533e-05	1.63125	0.999996	M_D7	F_BL	10107.7	Protein S100-A6	S100a6
Q9D3D9	2	1	12.9391	8.76376e-05	0.000155438	1.59943	0.999863	M_D7	F_BL	17600.1	ATP synthase subunit delta_ mitochondrial	Atp5f1d
P17751	21	17	96.854	3.238e-08	1.8279e-07	1.59891	1	M_D7	F_BL	27054.8	Triosephosphate isomerase	Tpi1
P09813	2	1	7.1754	5.02668e-07	1.87164e-06	1.59816	1	M_D7	F_BL	11366.2	Apolipoprotein A-II	Apoa2
Q60854	8	5	49.3424	1.7054e-09	1.49223e-08	1.58765	1	M_D7	F_BL	42941.2	Serpin B6	Serpinb6
Q9D0F9	20	14	134.746	6.0399e-07	2.12815e-06	1.58727	1	M_D7	F_BL	61703.4	Phosphoglucomutase-1	Pgm1
Q9Z1M7	3	1	20.2955	2.20016e-06	6.14407e-06	1.56471	1	M_D7	F_BL	88648.2	LARGE xylosyl- and glucuronyltransferase 1	Large1
Q99N28	3	3	22.8676	0.00469575	0.00573084	1.56414	0.92977	M_D7	M_BL	43363.6	Cell adhesion molecule 3	Cadm3
P06728	31	23	196.467	2.64058e-07	1.06639e-06	1.55756	1	M_D7	F_D7	45029.1	Apolipoprotein A-IV	Apoa4
P06151	33	21	230.791	8.52467e-07	2.76262e-06	1.54708	1	M_D7	F_BL	36840.8	L-lactate dehydrogenase A chain	Ldha
Q8K0S2	3	3	21.1605	1.12355e-05	2.55351e-05	1.54401	1	M_D7	F_D7	38812.4	Glutamate-rich protein 5	Erich5
Q3TIR3	3	3	24.6319	2.60856e-07	1.06162e-06	1.54221	1	M_D7	F_BL	60417.2	Synembryn-A	Ric8a
Q61207	14	8	83.578	2.002e-05	4.23811e-05	1.53969	0.999998	M_D7	F_BL	63304.1	Prosaposin	Psap
P46660	8	2	40.6227	0.000714094	0.00101051	1.52552	0.99275	M_D7	F_D7	55553.7	Alpha-internexin	Ina
P47879	1	1	5.8145	0.000153958	0.000255785	1.51046	0.999524	M_D7	F_D7	28947.5	Insulin-like growth factor-binding protein 4	Igfbp4
Q9Z0J0	2	1	10.6436	0.0143405	0.0163669	1.5014	0.823314	M_D7	F_BL	16784.2	NPC intracellular cholesterol transporter 2	Npc2

## Sheet: Table S6
1)F _ D7/BL
Accession	Peptide count	Unique peptides	Confidence score	Anova (p)	q Value	Max fold change	Power	Highest mean condition	Lowest mean condition	Mass	Description	Gene Name
Q60722	1	1	5.1408	7.16116e-09	6.90575e-08	520.597	1	F_D7	F_BL	71852.8	Transcription factor 4	Tcf4
Q9DC51	4	1	23.151	0.000262078	8.28626e-05	30.3833	0.999987	F_D7	F_BL	41108.5	Guanine nucleotide-binding protein G(i) subunit alpha-3	Gnai3
Q3V132	2	1	11.2667	1.36062e-05	9.76896e-06	12.1363	1	F_D7	F_BL	35543.1	ADP/ATP translocase 4	Slc25a31
P70694	5	1	27.3672	3.03214e-08	1.41536e-07	9.98868	1	F_D7	F_BL	37446.9	Estradiol 17 beta-dehydrogenase 5	Akr1c6
P05977	45	30	216.886	2.97718e-09	6.86937e-08	9.46498	1	F_D7	F_BL	20708.6	Myosin light chain 1/3_ skeletal muscle isoform	Myl1
Q80VJ2	1	1	5.5705	0.000636459	0.000169703	7.27279	0.999544	F_D7	F_BL	25785.2	Steroid receptor RNA activator 1	Sra1
P24815	5	2	44.0171	1.02322e-08	8.45769e-08	7.02865	1	F_D7	F_BL	42518.7	3 beta-hydroxysteroid dehydrogenase/Delta 5-->4-isomerase type 1	Hsd3b1
Q8K023	7	3	47.1892	2.03368e-09	6.86937e-08	6.91131	1	F_D7	F_BL	37690.1	Aldo-keto reductase family 1 member C18	Akr1c18
O35469	4	2	22.7703	1.24778e-08	9.02457e-08	4.07823	1	F_D7	F_BL	42319.3	3 beta-hydroxysteroid dehydrogenase/Delta 5-->4-isomerase type 6	Hsd3b6
Q8C0L0	2	1	17.2178	0.00065331	0.000171848	4.04291	0.999502	F_D7	F_BL	37530.6	Thioredoxin-related transmembrane protein 4	Tmx4
P68134	43	22	437.324	2.19878e-08	1.27221e-07	3.91835	1	F_D7	F_BL	42393.3	Actin_ alpha skeletal muscle	Acta1
P58771	19	8	146.049	1.79549e-07	5.46775e-07	3.57993	1	F_D7	F_BL	32737.6	Tropomyosin alpha-1 chain	Tpm1
P97457	27	22	156.307	1.61691e-07	5.19747e-07	3.34992	1	F_D7	F_BL	19069.6	Myosin regulatory light chain 2_ skeletal muscle isoform	Mylpf
P04247	2	2	11.3737	2.57971e-08	1.35693e-07	3.26209	1	F_D7	F_BL	17126.7	Myoglobin	Mb
Q5SX39	92	24	704.751	9.69896e-07	1.4768e-06	3.214	1	F_D7	F_BL	223772	Myosin-4	Myh4
P07310	49	36	236.421	4.4733e-05	2.35296e-05	3.1254	1	F_D7	F_BL	43273.2	Creatine kinase M-type	Ckm
Q8R429	60	35	417.661	2.88407e-07	6.41817e-07	3.1193	1	F_D7	F_BL	110794	Sarcoplasmic/endoplasmic reticulum calcium ATPase 1	Atp2a1
P58774	16	10	162.197	2.4883e-07	5.99889e-07	3.05261	1	F_D7	F_BL	32950.8	Tropomyosin beta chain	Tpm2
O70209	3	1	15.5493	0.000906591	0.000220401	2.96118	0.998605	F_D7	F_BL	34756	PDZ and LIM domain protein 3	Pdlim3
P21107	15	5	98.516	3.5255e-08	1.45704e-07	2.81057	1	F_D7	F_BL	33051.1	Tropomyosin alpha-3 chain	Tpm3
Q7TQ48	2	1	12.2014	1.2487e-07	4.24999e-07	2.77119	1	F_D7	F_BL	54686	Sarcalumenin	Srl
Q8BGZ7	11	4	68.1982	2.5012e-06	2.95346e-06	2.74524	1	F_D7	F_BL	59968.7	Keratin_ type II cytoskeletal 75	Krt75
P02468	38	29	215.611	1.76594e-06	2.32221e-06	2.46091	1	F_D7	F_BL	182944	Laminin subunit gamma-1	Lamc1
P46656	2	1	14.1463	6.60875e-09	6.90575e-08	2.42648	1	F_D7	F_BL	20579.1	Adrenodoxin_ mitochondrial	Fdx1
P16858	28	20	231.36	4.31952e-07	8.6183e-07	2.36074	1	F_D7	F_BL	36095.2	Glyceraldehyde-3-phosphate dehydrogenase	apdh
Q922R8	12	6	72.1846	2.63625e-07	6.10135e-07	2.35825	1	F_D7	F_BL	48499.6	Protein disulfide-isomerase A6	Pdia6
Q9D8P7	1	1	5.6925	0.000545499	0.000151017	2.21636	0.999733	F_D7	F_BL	25833.3	General transcription factor 3C polypeptide 6	Gtf3c6
P21550	33	19	213.291	2.19361e-07	5.6795e-07	2.18256	1	F_D7	F_BL	47367.1	Beta-enolase	Eno3
Q9CR81	1	1	5.9188	7.08895e-06	6.21465e-06	2.18226	1	F_D7	F_BL	14014.9	Testis-expressed protein 12	Tex12
Q03265	31	26	187.78	4.74895e-09	6.86937e-08	2.15894	1	F_D7	F_BL	59866.8	ATP synthase subunit alpha_ mitochondrial	Atp5f1a
Q9WUB3	27	15	201.321	5.04767e-07	9.42124e-07	2.15439	1	F_D7	F_BL	97742.7	Glycogen phosphorylase_ muscle form	Pygm
P05064	50	36	281.685	3.18003e-08	1.41536e-07	2.14952	1	F_D7	F_BL	39812.2	Fructose-bisphosphate aldolase A	Aldoa
Q9JI75	2	1	10.243	0.000117927	4.43071e-05	2.12611	1	F_D7	F_BL	26476.3	Ribosyldihydronicotinamide dehydrogenase [quinone]	Nqo2
P10853	4	1	45.5361	0.00934173	0.00168664	2.06742	0.87759	F_D7	F_BL	13936.2	Histone H2B type 1-F/J/L	H2bc7
O09165	5	4	41.1983	4.38449e-05	2.3274e-05	2.02456	1	F_D7	F_BL	46378	Calsequestrin-1	Casq1
Q8JZR0	6	2	35.623	1.02302e-05	8.16639e-06	2.01481	1	F_D7	F_BL	77061.9	Long-chain-fatty-acid--CoA ligase 5	Acsl5
Q6P8J7	6	3	38.0756	4.25617e-08	1.64175e-07	2.00795	1	F_D7	F_BL	47929.6	Creatine kinase S-type_ mitochondrial	Ckmt2
Q9QZN3	5	2	35.7452	1.76408e-06	2.32221e-06	2.00208	1	F_D7	F_BL	37426.5	F-box only protein 8	Fbxo8
Q9D2U9	5	2	38.1189	2.20532e-06	2.71489e-06	1.99947	1	F_D7	F_BL	13994.2	H2B.U histone 2	H2bu2
P20918	31	20	193.923	9.65146e-08	3.49021e-07	1.95692	1	F_D7	F_BL	93545.3	Plasminogen	Plg
P34914	5	3	44.9571	1.42435e-05	9.92924e-06	1.91672	1	F_D7	F_BL	63085.7	Bifunctional epoxide hydrolase 2	Ephx2
Q8VCR8	1	1	5.6996	0.028307	0.00456223	1.90329	0.670217	F_D7	F_BL	66674.3	Myosin light chain kinase 2_ skeletal/cardiac muscle	Mylk2
P19221	11	6	64.8871	4.31958e-07	8.6183e-07	1.8854	1	F_D7	F_BL	71694.5	Prothrombin	F2
P20801	6	4	43.1898	3.08719e-05	1.88026e-05	1.87258	1	F_D7	F_BL	18167.1	Troponin C_ skeletal muscle	Tnnc2
P97950	3	1	22.6868	0.00540796	0.00105355	1.85538	0.939194	F_D7	F_BL	26996.9	Ras-related protein Rab-33A	Rab33a
O35639	9	7	59.3696	6.75165e-05	3.11284e-05	1.82879	1	F_D7	F_BL	36555.2	Annexin A3	Anxa3
Q9D6J6	3	1	15.9619	0.00603528	0.00116644	1.81887	0.929076	F_D7	F_BL	27627.6	NADH dehydrogenase [ubiquinone] flavoprotein 2_ mitochondrial	Ndufv2
Q9D8M4	8	5	27.2024	8.50362e-07	1.34667e-06	1.81022	1	F_D7	F_BL	28657.8	60S ribosomal protein L7-like 1	Rpl7l1
P62746	1	1	5.3015	0.000729241	0.000185876	1.8068	0.999286	F_D7	F_BL	22579.6	Rho-related GTP-binding protein RhoB	Rhob
Q9R0P3	2	1	10.7832	1.08542e-05	8.16639e-06	1.80225	1	F_D7	F_BL	31889.9	S-formylglutathione hydrolase	Esd
Q61599	6	5	31.7205	8.86153e-05	3.61076e-05	1.79111	1	F_D7	F_BL	22908	Rho GDP-dissociation inhibitor 2	Arhgdib
Q9WV55	2	2	10.8238	0.000273752	8.56177e-05	1.75866	0.999984	F_D7	F_BL	28083.4	Vesicle-associated membrane protein-associated protein A	Vapa
P01921	1	1	5.8759	1.09891e-05	8.16639e-06	1.74443	1	F_D7	F_BL	30239.2	H-2 class II histocompatibility antigen_ A-D beta chain	H2-Ab1
Q91Y97	6	1	35.0489	0.00517779	0.00101555	1.71619	0.942907	F_D7	F_BL	39963.3	Fructose-bisphosphate aldolase B	Aldob
P62264	2	1	11.8426	0.000112024	4.26428e-05	1.71128	1	F_D7	F_BL	16443.8	40S ribosomal protein S14	Rps14
Q8VCW2	2	1	5.3061	0.00013681	5.01721e-05	1.70753	1	F_D7	F_BL	49491.8	Keratin_ type I cytoskeletal 25	Krt25
P62806	17	13	66.0312	0.000230144	7.52326e-05	1.6988	0.999993	F_D7	F_BL	11367.4	Histone H4	H4c1
Q02566	57	10	348.925	8.61158e-07	1.34667e-06	1.67786	1	F_D7	F_BL	224364	Myosin-6	Myh6
Q9D6P8	8	1	57.6326	0.011222	0.00197959	1.67186	0.850498	F_D7	F_BL	16701.5	Calmodulin-like protein 3	Calml3
P01868	4	3	26.4672	2.79561e-06	3.23508e-06	1.6471	1	F_D7	F_BL	36274.9	Ig gamma-1 chain C region secreted form	Ighg1
P26041	21	10	126.195	4.88914e-06	5.0283e-06	1.63638	1	F_D7	F_BL	67881.2	Moesin	Msn
P97429	2	2	9.5309	0.00827775	0.00154004	1.63017	0.893678	F_D7	F_BL	36201	Annexin A4	Anxa4
P27661	9	6	23.7678	1.49244e-06	2.05601e-06	1.62738	1	F_D7	F_BL	15142.6	Histone H2AX	H2ax
P52480	36	28	270.971	1.24266e-06	1.75366e-06	1.62565	1	F_D7	F_BL	58415.3	Pyruvate kinase PKM	Pkm
P14115	1	1	6.7248	7.46267e-07	1.23369e-06	1.61287	1	F_D7	F_BL	16719.5	60S ribosomal protein L27a	Rpl27a
Q93092	8	1	45.4647	7.34855e-05	3.1969e-05	1.61217	1	F_D7	F_BL	37558.1	Transaldolase	Taldo1
P43274	7	1	34.4948	0.00113636	0.000267276	1.60303	0.997359	F_D7	F_BL	21977.3	Histone H1.4	H1-4
Q64467	6	3	42.6991	3.14641e-06	3.50099e-06	1.59778	1	F_D7	F_BL	48398.4	Glyceraldehyde-3-phosphate dehydrogenase_ testis-specific	Gapdhs
Q9JK37	3	3	27.2866	0.0148132	0.00255088	1.59584	0.803502	F_D7	F_BL	31457.4	Myozenin-1	Myoz1
Q04447	6	3	36.6062	1.10089e-05	8.16639e-06	1.59327	1	F_D7	F_BL	42998.5	Creatine kinase B-type	Ckb
P63260	79	51	402.57	3.12025e-05	1.8806e-05	1.59208	1	F_D7	F_BL	42135.1	Actin_ cytoplasmic 2	Actg1
Q9R0Y5	6	4	42.6648	1.20895e-05	8.85442e-06	1.58066	1	F_D7	F_BL	21653.7	Adenylate kinase isoenzyme 1	Ak1
P50446	17	3	98.1063	7.48128e-05	3.23035e-05	1.57102	1	F_D7	F_BL	59677.4	Keratin_ type II cytoskeletal 6A	Krt6a
Q8BFZ3	12	1	131.495	0.00016072	5.70506e-05	1.56466	0.999999	F_D7	F_BL	42346.5	Beta-actin-like protein 2	Actbl2
Q9JII6	6	3	40.0274	3.29287e-05	1.96418e-05	1.52983	1	F_D7	F_BL	36815.1	Aldo-keto reductase family 1 member A1	Akr1a1
P62897	4	3	16.2482	0.00100701	0.000238794	1.52938	0.99811	F_D7	F_BL	11719.5	Cytochrome c_ somatic	Cycs
P62631	12	4	53.6545	9.58614e-06	7.81204e-06	1.52556	1	F_D7	F_BL	50796.4	Elongation factor 1-alpha 2	Eef1a2
P70441	3	1	22.2864	0.000836968	0.000206953	1.52095	0.998902	F_D7	F_BL	38885.3	Na(+)/H(+) exchange regulatory cofactor NHE-RF1	Slc9a3r1
Q6PDH4	3	2	15.0414	3.56204e-06	3.81666e-06	1.5134	1	F_D7	F_BL	55176.5	Ran-binding protein 3-like	Ranbp3l
Q8VE92	3	1	14.7954	5.48771e-05	2.71384e-05	1.509	1	F_D7	F_BL	40333.6	RNA-binding protein 4B	Rbm4b
O70250	9	3	89.6531	2.04722e-07	5.6795e-07	1.50803	1	F_D7	F_BL	28998.2	Phosphoglycerate mutase 2	Pgam2
Q8K305	1	1	6.233	5.74585e-07	1.00744e-06	187.121	1	F_BL	F_D7	32081.6	Kinetochore-associated protein NSL1 homolog	Nsl1
P68368	6	1	55.9269	0.00364098	0.000728952	30.7431	0.967213	F_BL	F_D7	50665.8	Tubulin alpha-4A chain	Tuba4a
Q8K183	2	1	11.6144	7.14298e-05	3.16054e-05	29.4904	1	F_BL	F_D7	35300.4	Pyridoxal kinase	Pdxk
Q6ZQ12	7	5	36.2935	4.62353e-09	6.86937e-08	26.402	1	F_BL	F_D7	159378	Ninein-like protein	Ninl
P09671	1	1	5.5044	0.000300016	8.99428e-05	22.9667	0.999976	F_BL	F_D7	24831.1	Superoxide dismutase [Mn]_ mitochondrial	Sod2
P26687	2	1	10.9813	0.00102664	0.000242456	18.886	0.998004	F_BL	F_D7	21255.4	Twist-related protein 1	Twist1
Q61765	4	1	20.676	0.00239733	0.000511843	14.6903	0.984848	F_BL	F_D7	48942.3	Keratin_ type I cuticular Ha1	Krt31
Q8CF36	2	1	11.2524	4.32202e-05	2.31548e-05	13.376	1	F_BL	F_D7	8936.07	Protein FAM229B	Fam229b
Q9CQX2	2	1	12.2674	0.00034867	0.000101889	5.92121	0.999954	F_BL	F_D7	16375.1	Cytochrome b5 type B	Cyb5b
Q9Z1K5	1	1	11.997	2.40053e-06	2.89365e-06	5.7238	1	F_BL	F_D7	65841.7	E3 ubiquitin-protein ligase ARIH1	Arih1
P18242	4	1	32.0319	0.000870964	0.000213534	5.06411	0.998761	F_BL	F_D7	45410.1	Cathepsin D	Ctsd
O89053	9	8	65.3361	0.000181558	6.25294e-05	4.24756	0.999998	F_BL	F_D7	51673.6	Coronin-1A	Coro1a
Q8C9A2	3	1	16.0918	6.95676e-06	6.21465e-06	3.63554	1	F_BL	F_D7	37573.5	Endonuclease V	Endov
Q9QXC1	7	6	42.6914	1.94889e-08	1.25292e-07	3.39202	1	F_BL	F_D7	43568.2	Fetuin-B	Fetub
P48758	3	1	16.9476	0.000558691	0.000153933	3.30642	0.99971	F_BL	F_D7	30926.4	Carbonyl reductase [NADPH] 1	Cbr1
P14430	6	1	33.0958	0.00851906	0.00157985	2.49473	0.889983	F_BL	F_D7	37695.8	H-2 class I histocompatibility antigen_ Q8 alpha chain	H2-Q8
P06346	1	1	5.5138	2.12832e-06	2.71489e-06	2.36175	1	F_BL	F_D7	28887.6	H-2 class II histocompatibility antigen_ A-F beta chain (Fragment)	H2-Ab1
P50149	2	1	12.0399	1.0334e-05	8.16639e-06	2.35701	1	F_BL	F_D7	40688.1	Guanine nucleotide-binding protein G(t) subunit alpha-2	Gnat2
Q9Z1Q5	7	3	44.956	4.64374e-05	2.39899e-05	2.30649	1	F_BL	F_D7	27355	Chloride intracellular channel protein 1	Clic1
Q925I0	2	2	24.123	8.76603e-06	7.35076e-06	2.27801	1	F_BL	F_D7	14136.8	Keratin-associated protein 19-2	Krtap19-2
Q00612	7	3	34.5425	9.50033e-06	7.81204e-06	2.15741	1	F_BL	F_D7	59718.9	Glucose-6-phosphate 1-dehydrogenase X	G6pdx
P62823	2	1	12.816	0.00277006	0.000574466	2.08699	0.979913	F_BL	F_D7	26100.3	Ras-related protein Rab-3C	Rab3c
Q8R121	1	1	5.676	0.0136607	0.00236649	2.06883	0.81793	F_BL	F_D7	51911.6	Protein Z-dependent protease inhibitor	Serpina10
Q91XV3	4	3	24.1054	9.15555e-05	3.65338e-05	1.98064	1	F_BL	F_D7	22086.6	Brain acid soluble protein 1	Basp1
P60766	2	2	20.7431	0.00346291	0.000700575	1.93269	0.969909	F_BL	F_D7	21600.8	Cell division control protein 42 homolog	Cdc42
P01896	7	1	50.6147	0.000261544	8.28626e-05	1.9204	0.999987	F_BL	F_D7	20625.4	H-2 class I histocompatibility antigen_ alpha chain (Fragment)
Q8R0Y6	6	4	30.4151	0.000598679	0.000160368	1.90736	0.99963	F_BL	F_D7	99564.7	Cytosolic 10-formyltetrahydrofolate dehydrogenase	Aldh1l1
P61982	13	4	114.422	1.09528e-05	8.16639e-06	1.90147	1	F_BL	F_D7	28473.7	14-3-3 protein gamma	Ywhag
Q91V41	2	1	13.1048	7.54298e-05	3.23287e-05	1.86092	1	F_BL	F_D7	24125.1	Ras-related protein Rab-14	Rab14
P26350	11	9	54.9961	0.000240259	7.77451e-05	1.84086	0.999991	F_BL	F_D7	12254.1	Prothymosin alpha	Ptma
Q07456	1	1	11.5862	0.000715153	0.000183092	1.82425	0.999329	F_BL	F_D7	39941.7	Protein AMBP	Ambp
P21956	6	2	33.9932	0.000566599	0.000154789	1.81796	0.999695	F_BL	F_D7	52381.6	Lactadherin	Mfge8
Q8R326	5	4	31.6453	0.000105413	4.06614e-05	1.81414	1	F_BL	F_D7	58872.7	Paraspeckle component 1	Pspc1
Q921I1	110	90	656.923	3.93898e-05	2.2344e-05	1.74432	1	F_BL	F_D7	78890.9	Serotransferrin	Tf
Q3TTY5	13	5	76.8859	0.000653415	0.000171848	1.74271	0.999502	F_BL	F_D7	71379	Keratin_ type II cytoskeletal 2 epidermal	Krt2
P08071	4	2	22.0768	2.24236e-05	1.41025e-05	1.74185	1	F_BL	F_D7	79719.7	Lactotransferrin	Ltf
P03991	7	2	52.5522	0.000122918	4.58841e-05	1.71683	1	F_BL	F_D7	41502.9	H-2 class I histocompatibility antigen_ K-W28 alpha chain	H2-K1
Q9QY36	2	2	15.1442	0.000666753	0.000173776	1.71402	0.999467	F_BL	F_D7	26690.8	N-alpha-acetyltransferase 10	Naa10
Q00897	9	1	99.9591	0.000282011	8.64023e-05	1.68555	0.999982	F_BL	F_D7	46169.5	Alpha-1-antitrypsin 1-4	Serpina1d
P99028	1	1	5.8733	0.0166332	0.00283059	1.67198	0.781888	F_BL	F_D7	10719.8	Cytochrome b-c1 complex subunit 6_ mitochondrial	Uqcrh
P07724	200	175	901.43	1.66438e-05	1.11978e-05	1.64468	1	F_BL	F_D7	70745.6	Albumin	Alb
P01864	10	6	62.9048	7.01651e-06	6.21465e-06	1.62164	1	F_BL	F_D7	37109.2	Ig gamma-2A chain C region secreted form
P10605	10	5	69.9373	1.92193e-05	1.23559e-05	1.59157	1	F_BL	F_D7	38192.3	Cathepsin B	Ctsb
Q05816	6	5	39.1431	6.01207e-05	2.87444e-05	1.58838	1	F_BL	F_D7	15479.6	Fatty acid-binding protein 5	Fabp5
E9Q6P5	2	1	6.8228	0.000178155	6.17249e-05	1.54709	0.999998	F_BL	F_D7	95001.7	Tetratricopeptide repeat protein 7B	Ttc7b
Q9CYH2	1	1	5.9453	0.00935724	0.00168664	1.53225	0.87736	F_BL	F_D7	24508.7	Peroxiredoxin-like 2A	Prxl2a
Q9WVL0	5	4	25.9305	4.95356e-06	5.0283e-06	1.52693	1	F_BL	F_D7	24446.4	Maleylacetoacetate isomerase
P04117	32	21	215.538	3.74819e-05	2.14723e-05	1.52226	1	F_BL	F_D7	14764	Fatty acid-binding protein_ adipocyte	Fabp4
Q9CQV8	17	8	144.141	2.45569e-05	1.52781e-05	1.51833	1	F_BL	F_D7	28200.5	14-3-3 protein beta/alpha	Ywhab
Q9D2G2	3	3	17.3719	0.000207289	6.9731e-05	1.51477	0.999996	F_BL	F_D7	49336.8	Dihydrolipoyllysine-residue succinyltransferase component of 2-oxoglutarate dehydrogenase complex_ mitochondrial	Dlst
Q63918	11	8	69.8658	1.04658e-06	1.51388e-06	1.50904	1	F_BL	F_D7	46821	Caveolae-associated protein 2	Cavin2
2)M_D7/BL
Accession	Peptide count	Unique peptides	Confidence score	Anova (p)	q Value	Max fold change	Power	Highest mean condition	Lowest mean condition	Mass	Description
Q60722	1	1	5.1408	1.01441e-07	1.2743e-06	6101.33	1	M_D7	M_BL	71852.8	Transcription factor 4	Tcf4
Q3V132	2	1	11.2667	3.61132e-05	5.99166e-05	73.2624	1	M_D7	M_BL	35543.1	ADP/ATP translocase 4	Slc25a31
Q9DC51	4	1	23.151	0.0136754	0.00479097	28.8283	0.817743	M_D7	M_BL	41108.5	Guanine nucleotide-binding protein G(i) subunit alpha-3	Gnai3
Q8VCR8	1	1	5.6996	1.09421e-06	4.81091e-06	14.4554	1	M_D7	M_BL	66674.3	Myosin light chain kinase 2_ skeletal/cardiac muscle	Mylk2
Q9Z2E4	2	1	10.0149	3.8309e-05	6.04823e-05	11.93	1	M_D7	M_BL	17929.5	Protein phosphatase 1 regulatory subunit 17	Ppp1r17
P05977	45	30	216.886	2.07509e-08	6.08238e-07	11.4956	1	M_D7	M_BL	20708.6	Myosin light chain 1/3_ skeletal muscle isoform	Myl1
P97457	27	22	156.307	7.82657e-08	1.14704e-06	9.68083	1	M_D7	M_BL	19069.6	Myosin regulatory light chain 2_ skeletal muscle isoform	Mylpf
Q8K305	1	1	6.233	0.00679912	0.00280692	8.92124	0.916837	M_D7	M_BL	32081.6	Kinetochore-associated protein NSL1 homolog	Nsl1
P07310	49	36	236.421	2.34365e-06	7.36024e-06	8.50925	1	M_D7	M_BL	43273.2	Creatine kinase M-type	Ckm
P14426	5	1	31.8145	7.15762e-08	1.14704e-06	8.50592	1	M_D7	M_BL	40962.2	H-2 class I histocompatibility antigen_ D-K alpha chain	H2-D1
P68368	6	1	55.9269	0.040226	0.0117908	7.55987	0.588527	M_D7	M_BL	50665.8	Tubulin alpha-4A chain	Tuba4a
Q8R429	60	35	417.661	4.29899e-07	2.40117e-06	6.33315	1	M_D7	M_BL	110794	Sarcoplasmic/endoplasmic reticulum calcium ATPase 1	Atp2a1
P18242	4	1	32.0319	0.0268833	0.00837237	5.77237	0.681803	M_D7	M_BL	45410.1	Cathepsin D	Ctsd
Q9JK37	3	3	27.2866	8.7686e-05	0.0001086	5.41416	1	M_D7	M_BL	31457.4	Myozenin-1	Myoz1
P62823	2	1	12.816	4.68004e-05	7.09542e-05	4.73623	1	M_D7	M_BL	26100.3	Ras-related protein Rab-3C	Rab3c
O09165	5	4	41.1983	3.16375e-06	8.18239e-06	4.66458	1	M_D7	M_BL	46378	Calsequestrin-1	Casq1
Q5SX39	92	24	704.751	3.017e-06	8.18239e-06	4.63872	1	M_D7	M_BL	223772	Myosin-4	Myh4
Q9JI75	2	1	10.243	0.00196705	0.00109475	4.56571	0.98998	M_D7	M_BL	26476.3	Ribosyldihydronicotinamide dehydrogenase [quinone]	Nqo2
P01863	6	2	47.3857	4.22313e-07	2.40117e-06	3.97502	1	M_D7	M_BL	36959.8	Ig gamma-2A chain C region_ A allele	Ighg
P05064	50	36	281.685	4.12232e-07	2.40117e-06	3.6762	1	M_D7	M_BL	39812.2	Fructose-bisphosphate aldolase A	Aldoa
Q7TQ48	2	1	12.2014	2.53401e-06	7.68364e-06	3.66021	1	M_D7	M_BL	54686	Sarcalumenin	Srl
P20801	6	4	43.1898	7.3419e-07	3.58668e-06	3.56596	1	M_D7	M_BL	18167.1	Troponin C_ skeletal muscle	Tnnc2
P01867	11	5	70.1613	4.36903e-07	2.40117e-06	3.36722	1	M_D7	M_BL	45000.8	Ig gamma-2B chain C region	Igh-3
Q9WUB3	27	15	201.321	1.38304e-06	5.79124e-06	3.2217	1	M_D7	M_BL	97742.7	Glycogen phosphorylase_ muscle form	Pygm
P04247	2	2	11.3737	1.70549e-06	6.49417e-06	2.88908	1	M_D7	M_BL	17126.7	Myoglobin	Mb
P21107	15	5	98.516	1.84632e-06	6.49417e-06	2.88703	1	M_D7	M_BL	33051.1	Tropomyosin alpha-3 chain	Tpm3
Q9R0Y5	6	4	42.6648	2.82392e-06	8.18239e-06	2.76623	1	M_D7	M_BL	21653.7	Adenylate kinase isoenzyme 1	Ak1
Q9D8P7	1	1	5.6925	8.46859e-05	0.000106383	2.75797	1	M_D7	M_BL	25833.3	General transcription factor 3C polypeptide 6	Gtf3c6
P58771	19	8	146.049	2.13242e-07	1.70651e-06	2.67498	1	M_D7	M_BL	32737.6	Tropomyosin alpha-1 chain	Tpm1
Q03265	31	26	187.78	1.64536e-06	6.49417e-06	2.67266	1	M_D7	M_BL	59866.8	ATP synthase subunit alpha_ mitochondrial	Atp5f1a
Q61425	4	3	23.2314	7.54475e-05	9.75648e-05	2.54708	1	M_D7	M_BL	34635	Hydroxyacyl-coenzyme A dehydrogenase_ mitochondrial	Hadh
P16858	28	20	231.36	6.67303e-05	9.02749e-05	2.53316	1	M_D7	M_BL	36095.2	Glyceraldehyde-3-phosphate dehydrogenase	Gapdh
Q8BGZ7	11	4	68.1982	4.34414e-06	1.09142e-05	2.53076	1	M_D7	M_BL	59968.7	Keratin_ type II cytoskeletal 75	Krt75
Q61646	10	5	79.0789	3.78027e-08	8.31037e-07	2.44257	1	M_D7	M_BL	39265.6	Haptoglobin	Hp
P02468	38	29	215.611	3.34835e-07	2.40117e-06	2.41341	1	M_D7	M_BL	182944	Laminin subunit gamma-1	Lamc1
P09411	25	16	168.567	9.82177e-07	4.54562e-06	2.33314	1	M_D7	M_BL	44949.8	Phosphoglycerate kinase 1	Pgk1
Q64518	12	3	100.418	5.56996e-06	1.32375e-05	2.31199	1	M_D7	M_BL	110955	Sarcoplasmic/endoplasmic reticulum calcium ATPase 3	Atp2a3
P68134	43	22	437.324	8.13085e-05	0.00010362	2.18811	1	M_D7	M_BL	42393.3	Actin_ alpha skeletal muscle	Acta1
P50446	17	3	98.1063	6.5154e-06	1.43231e-05	2.17834	1	M_D7	M_BL	59677.4	Keratin_ type II cytoskeletal 6A	Krt6a
P58774	16	10	162.197	1.73461e-07	1.70651e-06	2.0841	1	M_D7	M_BL	32950.8	Tropomyosin beta chain	Tpm2
O55143	31	9	230.099	0.000131556	0.000146434	2.05745	1	M_D7	M_BL	116512	Sarcoplasmic/endoplasmic reticulum calcium ATPase 2	Atp2a2
O35639	9	7	59.3696	0.000492942	0.000391001	1.99784	0.999816	M_D7	M_BL	36555.2	Annexin A3	Anxa3
Q04447	6	3	36.6062	3.07648e-06	8.18239e-06	1.95365	1	M_D7	M_BL	42998.5	Creatine kinase B-type	Ckb
A2BIM8	3	3	17.4367	0.00368984	0.00178276	1.91328	0.966467	M_D7	M_BL	21047.7	Major urinary protein 18	Mup18
P70296	7	2	45.0868	1.44345e-05	2.7006e-05	1.8579	1	M_D7	M_BL	21001.6	Phosphatidylethanolamine-binding protein 1	Pebp1
Q922R8	12	6	72.1846	6.06667e-05	8.46773e-05	1.85249	1	M_D7	M_BL	48499.6	Protein disulfide-isomerase A6	Pdia6
P52480	36	28	270.971	0.000570656	0.000444072	1.76659	0.999687	M_D7	M_BL	58415.3	Pyruvate kinase PKM	Pkm
Q8CI94	15	5	88.4231	1.02072e-05	2.0399e-05	1.75707	1	M_D7	M_BL	97414.4	Glycogen phosphorylase_ brain form	Pygb
P01864	10	6	62.9048	5.91396e-06	1.33343e-05	1.7502	1	M_D7	M_BL	37109.2	Ig gamma-2A chain C region secreted form
Q6P8J7	6	3	38.0756	0.00012884	0.000145249	1.73946	1	M_D7	M_BL	47929.6	Creatine kinase S-type_ mitochondrial	Ckmt2
Q91X72	27	18	223.085	0.000175535	0.000179483	1.73383	0.999998	M_D7	M_BL	52059.1	Hemopexin	Hpx
Q8R4Z4	2	2	16.213	0.000841401	0.000569137	1.72419	0.998884	M_D7	M_BL	57311.5	ETS translocation variant 3	Etv3
Q07456	1	1	11.5862	0.00141028	0.000849395	1.72145	0.995379	M_D7	M_BL	39941.7	Protein AMBP	Ambp
Q91VI7	4	1	21.6446	0.00815745	0.00324578	1.67833	0.895529	M_D7	M_BL	51527.3	Ribonuclease inhibitor	Rnh1
P61982	13	4	114.422	0.00212893	0.0011485	1.67563	0.988132	M_D7	M_BL	28473.7	14-3-3 protein gamma	Ywhag
P01631	1	1	5.8359	0.00492289	0.00217532	1.6634	0.94701	M_D7	M_BL	12386.9	Ig kappa chain V-II region 26-10
O70250	9	3	89.6531	0.000263331	0.000243745	1.651	0.999987	M_D7	M_BL	28998.2	Phosphoglycerate mutase 2	Pgam2
P07758	29	14	187.922	0.000595497	0.000456517	1.62944	0.999637	M_D7	M_BL	46173.8	Alpha-1-antitrypsin 1-1	Serpina1a
Q9QXC1	7	6	42.6914	0.000220619	0.000210869	1.60818	0.999994	M_D7	M_BL	43568.2	Fetuin-B	Fetub
P09542	11	6	61.919	0.0345352	0.0104718	1.59273	0.624488	M_D7	M_BL	22535.7	Myosin light chain 3	Myl3
Q99N28	3	3	22.8676	0.00465099	0.00208663	1.56414	0.95137	M_D7	M_BL	43363.6	Cell adhesion molecule 3	Cadm3
Q06890	11	7	63.0339	0.000621961	0.000461503	1.53747	0.999578	M_D7	M_BL	52283	Clusterin	Clu
P22599	13	4	138.327	0.00309676	0.00157405	1.53461	0.975306	M_D7	M_BL	46145.8	Alpha-1-antitrypsin 1-2	Serpina1b
Q9CQY2	3	1	15.4678	0.00105216	0.000685339	1.52217	0.997862	M_D7	M_BL	14555.6	RNA guanine-N7 methyltransferase activating subunit	Ramac
Q8JZR0	6	2	35.623	0.0336046	0.0102249	1.51692	0.630858	M_D7	M_BL	77061.9	Long-chain-fatty-acid--CoA ligase 5	Acsl5
Q00897	9	1	99.9591	0.00010486	0.000122944	1.51101	1	M_D7	M_BL	46169.5	Alpha-1-antitrypsin 1-4	Serpina1d
P08226	14	10	75.4792	4.65093e-07	2.40574e-06	6.67766	1	M_BL	M_D7	35923.7	Apolipoprotein E	Apoe
P10853	4	1	45.5361	0.00170613	0.000986998	5.89648	0.992713	M_BL	M_D7	13936.2	Histone H2B type 1-F/J/L	H2bc7
Q9D2U9	5	2	38.1189	6.7063e-06	1.43832e-05	4.70645	1	M_BL	M_D7	13994.2	H2B.U histone 2	H2bu2
P27661	9	6	23.7678	7.94584e-09	3.49355e-07	4.6187	1	M_BL	M_D7	15142.6	Histone H2AX	H2ax
P62806	17	13	66.0312	1.71835e-05	3.02203e-05	4.09551	1	M_BL	M_D7	11367.4	Histone H4	H4c1
C0HKE2	5	3	39.2078	6.68249e-09	3.49355e-07	3.35352	1	M_BL	M_D7	14135.5	Histone H2A type 1-C	H2ac6
P14430	6	1	33.0958	0.0103601	0.00382774	2.79285	0.862701	M_BL	M_D7	37695.8	H-2 class I histocompatibility antigen_ Q8 alpha chain	H2-Q8
P01921	1	1	5.8759	0.00740154	0.00300868	2.79005	0.907301	M_BL	M_D7	30239.2	H-2 class II histocompatibility antigen_ A-D beta chain	H2-Ab1
Q8VDD5	12	7	60.041	2.13473e-07	1.70651e-06	2.59547	1	M_BL	M_D7	227570	Myosin-9	Myh9
P01897	15	3	108.247	2.8973e-05	4.99551e-05	2.5376	1	M_BL	M_D7	41053.3	H-2 class I histocompatibility antigen_ L-D alpha chain	H2-L
Q8VE92	3	1	14.7954	1.22456e-05	2.39291e-05	2.46115	1	M_BL	M_D7	40333.6	RNA-binding protein 4B	Rbm4b
Q91Y97	6	1	35.0489	0.00427249	0.0019598	2.43569	0.95739	M_BL	M_D7	39963.3	Fructose-bisphosphate aldolase B	Aldob
Q9CYH2	1	1	5.9453	0.0379262	0.0112669	2.37166	0.602477	M_BL	M_D7	24508.7	Peroxiredoxin-like 2A	Prxl2a
O70209	3	1	15.5493	0.000836414	0.000569137	2.32257	0.998904	M_BL	M_D7	34756	PDZ and LIM domain protein 3	Pdlim3
Q8C0L0	2	1	17.2178	0.00775537	0.00311398	2.18675	0.901762	M_BL	M_D7	37530.6	Thioredoxin-related transmembrane protein 4	Tmx4
P06330	3	1	17.4	0.000784095	0.000542903	2.15052	0.999102	M_BL	M_D7	13048.4	Ig heavy chain V region AC38 205.12
P45591	4	2	15.2536	0.0406118	0.0118643	2.1336	0.586257	M_BL	M_D7	18823.7	Cofilin-2	Cfl2
Q9D3P1	5	5	30.6966	2.0848e-07	1.70651e-06	2.06348	1	M_BL	M_D7	70934.9	Trichohyalin-like protein 1	Tchhl1
O89020	4	3	25.33	0.00485324	0.00216632	2.02448	0.948129	M_BL	M_D7	71318.1	Afamin	Afm
Q9CWJ9	6	1	31.7295	5.7526e-05	8.29261e-05	1.97102	1	M_BL	M_D7	64730.7	Bifunctional purine biosynthesis protein ATIC	Atic
P19221	11	6	64.8871	3.85176e-05	6.04823e-05	1.96971	1	M_BL	M_D7	71694.5	Prothrombin	F2
P10493	3	2	14.8284	0.000597032	0.000456517	1.95587	0.999633	M_BL	M_D7	139389	Nidogen-1	Nid1
P43274	7	1	34.4948	0.00175453	0.00100184	1.93465	0.992231	M_BL	M_D7	21977.3	Histone H1.4	H1-4
P01027	57	37	315.698	0.000160326	0.000167835	1.90673	0.999999	M_BL	M_D7	188024	Complement C3	C3
P50149	2	1	12.0399	0.00394613	0.00186559	1.89745	0.96251	M_BL	M_D7	40688.1	Guanine nucleotide-binding protein G(t) subunit alpha-2	Gnat2
O35469	4	2	22.7703	0.00561554	0.00240876	1.82145	0.935844	M_BL	M_D7	42319.3	3 beta-hydroxysteroid dehydrogenase/Delta 5-->4-isomerase type 6	Hsd3b6
P13020	24	17	171.569	5.52967e-05	8.11754e-05	1.81559	1	M_BL	M_D7	86340.9	Gelsolin OS=Mus musculus	Gsn
Q9DCD0	12	9	74.402	0.00027449	0.000251428	1.81107	0.999984	M_BL	M_D7	53760.6	6-phosphogluconate dehydrogenase_ decarboxylating	Pgd
Q9WV32	4	2	22.0374	0.00545297	0.00236208	1.81052	0.938467	M_BL	M_D7	41862.3	Actin-related protein 2/3 complex subunit 1B	Arpc1b
B2RSH2	4	1	22.1464	0.000713708	0.000506123	1.80447	0.999334	M_BL	M_D7	40931.4	Guanine nucleotide-binding protein G(i) subunit alpha-1	Gnai1
Q9WVA4	12	7	71.8292	4.06143e-05	6.26558e-05	1.79773	1	M_BL	M_D7	22566.6	Transgelin-2	Tagln2
Q91VS7	5	5	26.6514	0.0011315	0.000715811	1.78479	0.997389	M_BL	M_D7	17608.7	Microsomal glutathione S-transferase 1	Mgst1
P62908	2	1	11.7919	0.00488596	0.00216991	1.77448	0.947604	M_BL	M_D7	26845.4	40S ribosomal protein S3	Rps3
P97315	2	2	11.8945	1.82547e-06	6.49417e-06	1.75118	1	M_BL	M_D7	21438.8	Cysteine and glycine-rich protein 1	Csrp1
O70318	8	3	38.6421	0.000184186	0.000184048	1.73983	0.999998	M_BL	M_D7	110453	Band 4.1-like protein 2	Epb41l2
P62264	2	1	11.8426	0.00318731	0.00160156	1.67053	0.973992	M_BL	M_D7	16443.8	40S ribosomal protein S14	Rps14
P01831	2	1	10.0415	9.15294e-05	0.000111785	1.66604	1	M_BL	M_D7	18308.1	Thy-1 membrane glycoprotein	Thy1
P07356	25	17	191.71	3.83792e-05	6.04823e-05	1.65532	1	M_BL	M_D7	38961.4	Annexin A2	Anxa2
P52825	9	3	48.9564	1.62218e-05	2.91113e-05	1.65179	1	M_BL	M_D7	74550.9	Carnitine O-palmitoyltransferase 2_ mitochondrial	Cpt2
P49817	6	3	21.933	0.000241452	0.000225871	1.62592	0.999991	M_BL	M_D7	20709.8	Caveolin-1	Cav1
Q9CQX2	2	1	12.2674	0.0146093	0.00499865	1.62126	0.806012	M_BL	M_D7	16375.1	Cytochrome b5 type B	Cyb5b
P07901	33	8	220.617	0.00060342	0.000457424	1.61172	0.99962	M_BL	M_D7	85187.2	Heat shock protein HSP 90-alpha	Hsp90aa1
Q9DB20	4	2	21.5915	0.00133545	0.000821197	1.61118	0.99597	M_BL	M_D7	23420.6	ATP synthase subunit O_ mitochondrial	Atp5po
Q8R2Y2	7	3	37.4295	7.02046e-06	1.46985e-05	1.60538	1	M_BL	M_D7	72515	Cell surface glycoprotein MUC18	Mcam
P28474	2	1	9.844	2.23948e-06	7.29356e-06	1.60401	1	M_BL	M_D7	40346.2	Alcohol dehydrogenase class-3	Adh5
Q9D7N9	4	1	20.5248	0.00126592	0.000795122	1.59608	0.996486	M_BL	M_D7	46605.5	Adipocyte plasma membrane-associated protein	Apmap
P63260	79	51	402.57	0.00163024	0.000949361	1.59587	0.993444	M_BL	M_D7	42135.1	Actin_ cytoplasmic 2	Actg1
P04223	5	1	32.7695	0.000140044	0.000153933	1.58538	1	M_BL	M_D7	42045.6	H-2 class I histocompatibility antigen_ K-K alpha chain	H2-K1
Q9QZN3	5	2	35.7452	0.000839205	0.000569137	1.58057	0.998893	M_BL	M_D7	37426.5	F-box only protein 8	Fbxo8
Q9DCN2	2	2	11.5907	0.00530873	0.00231098	1.56811	0.940795	M_BL	M_D7	34355.8	NADH-cytochrome b5 reductase 3	Cyb5r3
P0CG50	7	4	35.8113	0.000293539	0.000266104	1.56693	0.999978	M_BL	M_D7	82664.3	Polyubiquitin-C	Ubc
Q9D8M4	8	5	27.2024	6.86575e-05	9.14747e-05	1.55995	1	M_BL	M_D7	28657.8	60S ribosomal protein L7-like 1	Rpl7l1
Q01339	9	5	50.0407	0.000452218	0.000368198	1.55302	0.999867	M_BL	M_D7	39930.5	Beta-2-glycoprotein 1	Apoh
Q9WVL0	5	4	25.9305	5.53884e-05	8.11754e-05	1.55138	1	M_BL	M_D7	24446.4	Maleylacetoacetate isomerase	Gstz1
P54310	16	10	92.9742	0.0020588	0.00112932	1.5511	0.988946	M_BL	M_D7	84089	Hormone-sensitive lipase	Lipe
Q99JY9	4	2	22.3664	0.013167	0.00464991	1.54975	0.824296	M_BL	M_D7	47813.4	Actin-related protein 3	Actr3
P62918	2	2	12.0864	0.00327645	0.00163011	1.54943	0.972684	M_BL	M_D7	28252.8	60S ribosomal protein L8	Rpl8
O35887	8	5	52.3198	0.000733383	0.000515915	1.54746	0.999273	M_BL	M_D7	37177.8	Calumenin	Calu
Q9JII6	6	3	40.0274	0.000632904	0.000463003	1.53943	0.999552	M_BL	M_D7	36815.1	Aldo-keto reductase family 1 member A1	Akr1a1
Q61233	15	9	91.6071	2.02271e-06	6.84095e-06	1.53352	1	M_BL	M_D7	70776.7	Plastin-2	Lcp1
Q93092	8	1	45.4647	0.0371145	0.0110632	1.53085	0.607583	M_BL	M_D7	37558.1	Transaldolase	Taldo1
P48036	20	13	126.294	0.00277859	0.00145436	1.52631	0.979795	M_BL	M_D7	35809.5	Annexin A5	Anxa5
Q63844	3	3	16.1675	1.47534e-05	2.70277e-05	1.526	1	M_BL	M_D7	43408.7	Mitogen-activated protein kinase 3	Mapk3
Q91YQ5	4	2	29.3016	0.00136207	0.000828114	1.51747	0.995764	M_BL	M_D7	68699.5	Dolichyl-diphosphooligosaccharide--protein glycosyltransferase subunit 1	Rpn1
O70503	2	1	10.9335	0.01851	0.00609611	1.51103	0.760987	M_BL	M_D7	34970	Very-long-chain 3-oxoacyl-CoA reductase	Hsd17b12
Q61553	2	1	10.6309	0.000157513	0.000166877	1.50922	0.999999	M_BL	M_D7	55249.4	Fascin	Fscn1
P14152	9	5	73.2864	0.00437979	0.00198522	1.50688	0.955691	M_BL	M_D7	36682.3	Malate dehydrogenase_ cytoplasmic	Mdh1
P62874	11	5	60.5191	0.000119761	0.000138567	1.50134	1	M_BL	M_D7	38175.4	Guanine nucleotide-binding protein G(I)/G(S)/G(T) subunit beta-1	Gnb1
P41216	36	18	231.553	0.000970043	0.000646211	1.50122	0.998301	M_BL	M_D7	78978.1	Long-chain-fatty-acid--CoA ligase 1	Acsl1
3)F _BL/ M_BL
Accession	Peptide count	Unique peptides	Confidence score	Anova (p)	q Value	Max fold change	Power	Highest mean condition	Lowest mean condition	Mass	Description
P09671	1	1	5.5044	0.000215743	0.000158843	170.872	0.999995	F_BL	M_BL	24831.1	Superoxide dismutase [Mn]_ mitochondrial	Sod2
P26687	2	1	10.9813	0.000784941	0.000379778	84.6728	0.999099	F_BL	M_BL	21255.4	Twist-related protein 1	Twist1
Q8K305	1	1	6.233	1.18039e-06	4.5447e-06	77.1403	1	F_BL	M_BL	32081.6	Kinetochore-associated protein NSL1 homolog	Nsl1
P11591	1	1	5.3242	0.0320178	0.00787842	59.688	0.642074	F_BL	M_BL	21161	Major urinary protein 5	Mup5
Q8K183	2	1	11.6144	6.57544e-05	6.88588e-05	51.5137	1	F_BL	M_BL	35300.4	Pyridoxal kinase	Pdxk
Q9Z1K5	1	1	11.997	9.83577e-11	8.32797e-09	30.9341	1	F_BL	M_BL	65841.7	E3 ubiquitin-protein ligase ARIH1	Arih1
P48758	3	1	16.9476	4.40438e-07	3.72921e-06	25.6214	1	F_BL	M_BL	30926.4	Carbonyl reductase [NADPH] 1	Cbr1
Q6ZQ12	7	5	36.2935	7.41274e-07	4.5447e-06	18.6107	1	F_BL	M_BL	159378	Ninein-like protein	Ninl
P68368	6	1	55.9269	0.00475904	0.0015679	15.0113	0.949641	F_BL	M_BL	50665.8	Tubulin alpha-4A chain	Tuba4a
Q9CQX2	2	1	12.2674	8.23384e-05	7.83328e-05	8.99432	1	F_BL	M_BL	16375.1	Cytochrome b5 type B	Cyb5b
P18242	4	1	32.0319	0.000747919	0.000368177	8.17609	0.999226	F_BL	M_BL	45410.1	Cathepsin D	Ctsd
Q9Z2E4	2	1	10.0149	0.000491775	0.000277592	5.6208	0.999817	F_BL	M_BL	17929.5	Protein phosphatase 1 regulatory subunit 17	Ppp1r17
Q9QXC1	7	6	42.6914	1.31131e-08	2.77573e-07	5.17719	1	F_BL	M_BL	43568.2	Fetuin-B	Fetub
P99028	1	1	5.8733	0.00048073	0.000273179	4.36495	0.999832	F_BL	M_BL	10719.8	Cytochrome b-c1 complex subunit 6_ mitochondrial	Uqcrh
P80316	2	1	11.1358	0.00288273	0.00105663	3.91758	0.97835	F_BL	M_BL	60080.5	T-complex protein 1 subunit epsilon	Cct5
P62823	2	1	12.816	0.000330473	0.000208815	3.52674	0.999963	F_BL	M_BL	26100.3	Ras-related protein Rab-3C	Rab3c
Q9Z1Q5	7	3	44.956	1.46187e-05	2.57868e-05	3.28497	1	F_BL	M_BL	27355	Chloride intracellular channel protein 1	Clic1
Q91V41	2	1	13.1048	4.91527e-07	3.78343e-06	3.27952	1	F_BL	M_BL	24125.1	Ras-related protein Rab-14	Rab14
P50149	2	1	12.0399	1.32353e-05	2.49031e-05	3.23451	1	F_BL	M_BL	40688.1	Guanine nucleotide-binding protein G(t) subunit alpha-2	Gnat2
P06346	1	1	5.5138	1.03384e-05	2.1884e-05	3.04152	1	F_BL	M_BL	28887.6	H-2 class II histocompatibility antigen_ A-F beta chain (Fragment)	H2-Ab1
P01864	10	6	62.9048	2.16724e-07	2.41336e-06	2.78021	1	F_BL	M_BL	37109.2	Ig gamma-2A chain C region secreted form
P21956	6	2	33.9932	0.000662505	0.000337919	2.77701	0.999478	F_BL	M_BL	52381.6	Lactadherin	Mfge8
Q9CQY2	3	1	15.4678	3.62019e-06	1.01789e-05	2.75731	1	F_BL	M_BL	14555.6	RNA guanine-N7 methyltransferase activating subunit	Ramac
O89053	9	8	65.3361	0.00314277	0.00113234	2.74899	0.974641	F_BL	M_BL	51673.6	Coronin-1A	Coro1a
P70296	7	2	45.0868	2.56527e-07	2.41336e-06	2.63479	1	F_BL	M_BL	21001.6	Phosphatidylethanolamine-binding protein 1	Pebp1
P01867	11	5	70.1613	1.22329e-08	2.77573e-07	2.61613	1	F_BL	M_BL	45000.8	Ig gamma-2B chain C region	Igh-3
Q3V132	2	1	11.2667	0.000771819	0.000377505	2.59676	0.999145	F_BL	M_BL	35543.1	ADP/ATP translocase 4	Slc25a31
Q8VCR8	1	1	5.6996	0.0493722	0.0112375	2.53363	0.539534	F_BL	M_BL	66674.3	Myosin light chain kinase 2_ skeletal/cardiac muscle	Mylk2
Q91VI7	4	1	21.6446	0.000728275	0.000362725	2.41497	0.999289	F_BL	M_BL	51527.3	Ribonuclease inhibitor	Rnh1
Q9R0P5	3	1	17.4815	0.004468	0.0015072	2.39284	0.954289	F_BL	M_BL	18863.8	Destrin	Dstn
P01863	6	2	47.3857	4.45467e-06	1.17868e-05	2.23988	1	F_BL	M_BL	36959.8	Ig gamma-2A chain C region_ A allele	Ighg
Q00612	7	3	34.5425	4.14408e-05	5.01259e-05	2.07076	1	F_BL	M_BL	59718.9	Glucose-6-phosphate 1-dehydrogenase X	G6pdx
P61982	13	4	114.422	0.000527142	0.00028635	1.98237	0.999764	F_BL	M_BL	28473.7	14-3-3 protein gamma	Ywhag
P09542	11	6	61.919	0.00462	0.00153403	1.9603	0.951866	F_BL	M_BL	22535.7	Myosin light chain 3	Myl3
P26350	11	9	54.9961	0.000313808	0.000200198	1.85702	0.999971	F_BL	M_BL	12254.1	Prothymosin alpha	Ptma
Q61937	3	2	17.2047	4.8978e-05	5.63327e-05	1.74082	1	F_BL	M_BL	32731.2	Nucleophosmin	Npm1
Q06890	11	7	63.0339	0.000155581	0.00012463	1.73861	0.999999	F_BL	M_BL	52283	Clusterin	Clu
Q64727	39	21	221.574	1.32506e-06	4.5447e-06	1.73635	1	F_BL	M_BL	117288	Vinculin	Vcl
Q8R0Y6	6	4	30.4151	0.0129082	0.00373016	1.71103	0.827678	F_BL	M_BL	99564.7	Cytosolic 10-formyltetrahydrofolate dehydrogenase	Aldh1l1
Q62188	5	1	28.6527	0.00965069	0.00289761	1.70049	0.873019	F_BL	M_BL	62335.6	Dihydropyrimidinase-related protein 3	Dpysl3
P60766	2	2	20.7431	0.00721278	0.00225354	1.67839	0.910276	F_BL	M_BL	21600.8	Cell division control protein 42 homolog	Cdc42
Q9JK37	3	3	27.2866	0.00238175	0.000913053	1.64348	0.985045	F_BL	M_BL	31457.4	Myozenin-1	Myoz1
P60843	3	1	15.7916	0.000229746	0.00016713	1.62144	0.999993	F_BL	M_BL	46382.2	Eukaryotic initiation factor 4A-I	Eif4a1
Q19LI2	11	4	69.8563	3.96732e-05	5.01259e-05	1.60187	1	F_BL	M_BL	57238.5	Alpha-1B-glycoprotein	A1bg
P09055	5	3	28.0596	0.000259394	0.0001827	1.5975	0.999988	F_BL	M_BL	91482	Integrin beta-1	Itgb1
O08553	15	8	98.3318	0.00026325	0.0001827	1.55971	0.999987	F_BL	M_BL	62676.9	Dihydropyrimidinase-related protein 2	Dpysl2
P14429	7	2	43.6694	0.0130592	0.00376097	1.55656	0.825701	F_BL	M_BL	38152.2	H-2 class I histocompatibility antigen_ Q7 alpha chain	H2-Q7
Q9D1A2	8	5	42.0371	4.70419e-05	5.60994e-05	1.53055	1	F_BL	M_BL	53223.6	Cytosolic non-specific dipeptidase	Cndp2
Q91XV3	4	3	24.1054	0.00085163	0.000402837	1.50037	0.998842	F_BL	M_BL	22086.6	Brain acid soluble protein 1	Basp1
Q8C0L0	2	1	17.2178	0.00013837	0.000115784	9.30854	1	M_BL	F_BL	37530.6	Thioredoxin-related transmembrane protein 4	Tmx4
P10853	4	1	45.5361	0.00183569	0.000754508	5.57415	0.991397	M_BL	F_BL	13936.2	Histone H2B type 1-F/J/L	H2bc7
Q9D2U9	5	2	38.1189	2.37849e-06	7.19241e-06	4.92722	1	M_BL	F_BL	13994.2	H2B.U histone 2	H2bu2
P62806	17	13	66.0312	1.80635e-05	2.83229e-05	3.53626	1	M_BL	F_BL	11367.4	Histone H4	H4c1
O70209	3	1	15.5493	0.00118219	0.000529603	3.14037	0.997064	M_BL	F_BL	34756	PDZ and LIM domain protein 3	Pdlim3
P27661	9	6	23.7678	7.40321e-09	2.77573e-07	3.09008	1	M_BL	F_BL	15142.6	Histone H2AX	H2ax
P06330	3	1	17.4	6.80755e-05	6.88963e-05	2.86549	1	M_BL	F_BL	13048.4	Ig heavy chain V region AC38 205.12 OS=Mus musculus OX=10090
P19221	11	6	64.8871	4.63213e-06	1.1885e-05	2.63198	1	M_BL	F_BL	71694.5	Prothrombin	F2
Q8C9A2	3	1	16.0918	0.00156045	0.000670681	2.57572	0.994089	M_BL	F_BL	37573.5	Endonuclease V	Endov
Q9QZN3	5	2	35.7452	9.97558e-06	2.1884e-05	2.54946	1	M_BL	F_BL	37426.5	F-box only protein 8	Fbxo8
Q9D8M4	8	5	27.2024	1.29233e-06	4.5447e-06	2.37889	1	M_BL	F_BL	28657.8	60S ribosomal protein L7-like 1	Rpl7l1
P43274	7	1	34.4948	0.000463415	0.000273179	2.36066	0.999854	M_BL	F_BL	21977.3	Histone H1.4	H1-4
P20918	31	20	193.923	1.20582e-05	2.32038e-05	2.34454	1	M_BL	F_BL	93545.3	Plasminogen	Plg
Q9D6P8	8	1	57.6326	0.0021691	0.000858216	2.29736	0.987657	M_BL	F_BL	16701.5	Calmodulin-like protein 3	Calml3
P08226	14	10	75.4792	5.86389e-05	6.53286e-05	2.17319	1	M_BL	F_BL	35923.7	Apolipoprotein E	Apoe
Q61599	6	5	31.7205	0.000109554	9.66246e-05	2.16075	1	M_BL	F_BL	22908	Rho GDP-dissociation inhibitor 2	Arhgdib
Q9WVA4	12	7	71.8292	1.50935e-05	2.6081e-05	2.13829	1	M_BL	F_BL	22566.6	Transgelin-2	Tagln2
P45591	4	2	15.2536	0.0359629	0.00862604	2.11089	0.614999	M_BL	F_BL	18823.7	Cofilin-2	Cfl2
C0HKE2	5	3	39.2078	8.02652e-07	4.5447e-06	2.086	1	M_BL	F_BL	14135.5	Histone H2A type 1-C	H2ac6
Q9DCX2	5	2	27.7522	3.67769e-05	4.86549e-05	2.02013	1	M_BL	F_BL	18806.5	ATP synthase subunit d_ mitochondrial	Atp5pd
Q04857	5	3	27.8825	0.000156026	0.00012463	2.0187	0.999999	M_BL	F_BL	109630	Collagen alpha-1(VI) chain	Col6a1
P54310	16	10	92.9742	0.000155115	0.00012463	1.99875	0.999999	M_BL	F_BL	84089	Hormone-sensitive lipase	Lipe
Q99JY9	4	2	22.3664	0.000305322	0.000200053	1.99698	0.999974	M_BL	F_BL	47813.4	Actin-related protein 3	Actr3
Q8VCW2	2	1	5.3061	3.58736e-05	4.82132e-05	1.99082	1	M_BL	F_BL	49491.8	Keratin_ type I cytoskeletal 25	Krt25
P07356	25	17	191.71	1.23806e-06	4.5447e-06	1.98838	1	M_BL	F_BL	38961.4	Annexin A2	Anxa2
P70441	3	1	22.2864	0.000205167	0.000152382	1.97712	0.999996	M_BL	F_BL	38885.3	Na(+)/H(+) exchange regulatory cofactor NHE-RF1	Slc9a3r1
P62897	4	3	16.2482	0.00058484	0.000309491	1.94495	0.999659	M_BL	F_BL	11719.5	Cytochrome c_ somatic	Cycs
P63260	79	51	402.57	2.56659e-05	3.7468e-05	1.94485	1	M_BL	F_BL	42135.1	Actin_ cytoplasmic 2	Actg1
Q8VDD5	12	7	60.041	3.72677e-06	1.01789e-05	1.92997	1	M_BL	F_BL	227570	Myosin-9	Myh9
P06467	9	3	52.973	8.68503e-05	8.17072e-05	1.88985	1	M_BL	F_BL	16349	Hemoglobin subunit zeta	Hbz
P97429	2	2	9.5309	0.00134144	0.000588498	1.87091	0.995924	M_BL	F_BL	36201	Annexin A4	Anxa4
Q61233	15	9	91.6071	2.4744e-07	2.41336e-06	1.85149	1	M_BL	F_BL	70776.7	Plastin-2	Lcp1
Q8R2Y2	7	3	37.4295	1.05741e-06	4.5447e-06	1.84144	1	M_BL	F_BL	72515	Cell surface glycoprotein MUC18	Mcam
P26443	23	15	123.553	3.69563e-06	1.01789e-05	1.83327	1	M_BL	F_BL	61679.1	Glutamate dehydrogenase 1_ mitochondrial	Glud1
P62631	12	4	53.6545	0.000139482	0.000115784	1.8151	1	M_BL	F_BL	50796.4	Elongation factor 1-alpha 2	Eef1a2
P68254	10	6	93.0595	1.34188e-06	4.5447e-06	1.81191	1	M_BL	F_BL	28063.5	14-3-3 protein theta	Ywhaq
Q02566	57	10	348.925	2.29073e-05	3.46351e-05	1.81132	1	M_BL	F_BL	224364	Myosin-6	Myh6
O89020	4	3	25.33	0.0141694	0.00396592	1.81057	0.811489	M_BL	F_BL	71318.1	Afamin	Afm
Q01339	9	5	50.0407	3.77143e-05	4.88356e-05	1.80285	1	M_BL	F_BL	39930.5	Beta-2-glycoprotein 1	Apoh
Q9WV32	4	2	22.0374	0.00466297	0.00154225	1.8027	0.951179	M_BL	F_BL	41862.3	Actin-related protein 2/3 complex subunit 1B	Arpc1b
P28666	18	2	123.478	0.000840162	0.000399645	1.80121	0.998889	M_BL	F_BL	163808	Murinoglobulin-2	Mug2
Q9DCD0	12	9	74.402	0.000100876	9.08643e-05	1.79819	1	M_BL	F_BL	53760.6	6-phosphogluconate dehydrogenase_ decarboxylating	Pgd
O35469	4	2	22.7703	0.000184175	0.000139234	1.78906	0.999998	M_BL	F_BL	42319.3	3 beta-hydroxysteroid dehydrogenase/Delta 5-->4-isomerase type 6	Hsd3b6
P97315	2	2	11.8945	7.44316e-07	4.5447e-06	1.78172	1	M_BL	F_BL	21438.8	Cysteine and glycine-rich protein 1	Csrp1
P62264	2	1	11.8426	0.000574504	0.000305934	1.75327	0.999679	M_BL	F_BL	16443.8	40S ribosomal protein S14	Rps14
P68134	43	22	437.324	1.72419e-05	2.80745e-05	1.75041	1	M_BL	F_BL	42393.3	Actin_ alpha skeletal muscle	Acta1
O35887	8	5	52.3198	4.12166e-05	5.01259e-05	1.74906	1	M_BL	F_BL	37177.8	Calumenin	Calu
Q8BH61	13	8	67.9068	2.31983e-06	7.19241e-06	1.74728	1	M_BL	F_BL	83720.7	Coagulation factor XIII A chain	F13a1
P0CG50	7	4	35.8113	4.9929e-05	5.63667e-05	1.74061	1	M_BL	F_BL	82664.3	Polyubiquitin-C	Ubc
Q9CXW4	3	1	18.0901	0.0110009	0.0032342	1.72068	0.853594	M_BL	F_BL	20480.5	60S ribosomal protein L11	Rpl11
P21550	33	19	213.291	0.000111688	9.74914e-05	1.71818	1	M_BL	F_BL	47367.1	Beta-enolase	Eno3
P26041	21	10	126.195	1.15619e-06	4.5447e-06	1.70969	1	M_BL	F_BL	67881.2	Moesin	Msn
P43025	1	1	5.4066	0.0034602	0.00122584	1.70395	0.969949	M_BL	F_BL	22656.7	Tetranectin	Clec3b
Q6PDH4	3	2	15.0414	0.000657597	0.000337448	1.69885	0.999491	M_BL	F_BL	55176.5	Ran-binding protein 3-like	Ranbp3l
Q6P069	2	2	10.692	1.16862e-06	4.5447e-06	1.6922	1	M_BL	F_BL	21912.4	Sorcin	Sri
Q8K0E8	17	9	121.371	2.23938e-05	3.44744e-05	1.69189	1	M_BL	F_BL	55437.2	Fibrinogen beta chain	Fgb
Q9JK53	12	5	85.2684	7.54758e-05	7.34547e-05	1.69021	1	M_BL	F_BL	43634.7	Prolargin	Prelp
P05977	45	30	216.886	9.36649e-05	8.62026e-05	1.6878	1	M_BL	F_BL	20708.6	Myosin light chain 1/3_ skeletal muscle isoform	Myl1
Q9D7N9	4	1	20.5248	0.000162529	0.000128611	1.67647	0.999999	M_BL	F_BL	46605.5	Adipocyte plasma membrane-associated protein	Apmap
Q3TTY5	13	5	76.8859	0.000129712	0.00011151	1.66391	1	M_BL	F_BL	71379	Keratin_ type II cytoskeletal 2 epidermal	Krt2
P01868	4	3	26.4672	0.000898423	0.000417966	1.65312	0.998641	M_BL	F_BL	36274.9	Ig gamma-1 chain C region secreted form	Ighg1
P59999	6	4	36.807	6.66592e-06	1.52542e-05	1.64939	1	M_BL	F_BL	19781.1	Actin-related protein 2/3 complex subunit 4	Arpc4
Q00623	30	19	172.884	0.000472732	0.000273179	1.64265	0.999843	M_BL	F_BL	30615.6	Apolipoprotein A-I	Apoa1
Q63844	3	3	16.1675	8.07563e-07	4.5447e-06	1.63545	1	M_BL	F_BL	43408.7	Mitogen-activated protein kinase 3	Mapk3
P07758	29	14	187.922	0.000165508	0.000129755	1.62971	0.999999	M_BL	F_BL	46173.8	Alpha-1-antitrypsin 1-1	Serpina1a
Q60932	4	3	21.7854	0.00035198	0.000217535	1.6219	0.999952	M_BL	F_BL	32522.6	Voltage-dependent anion-selective channel protein 1	Vdac1
P48036	20	13	126.294	0.000558285	0.000299178	1.60959	0.99971	M_BL	F_BL	35809.5	Annexin A5	Anxa5
Q9D3P1	5	5	30.6966	0.000177927	0.000136956	1.60689	0.999998	M_BL	F_BL	70934.9	Trichohyalin-like protein 1	Tchhl1
Q03734	15	4	131.897	0.00500445	0.00163602	1.60355	0.945699	M_BL	F_BL	47235.4	Serine protease inhibitor A3M	Serpina3m
P01027	57	37	315.698	0.000911366	0.000420178	1.60339	0.998583	M_BL	F_BL	188024	Complement C3	C3
P28474	2	1	9.844	1.37495e-05	2.53081e-05	1.59674	1	M_BL	F_BL	40346.2	Alcohol dehydrogenase class-3	Adh5
P04223	5	1	32.7695	1.11396e-05	2.19347e-05	1.59667	1	M_BL	F_BL	42045.6	H-2 class I histocompatibility antigen_ K-K alpha chain	H2-K1
P97950	3	1	22.6868	0.0313769	0.00774545	1.59312	0.646737	M_BL	F_BL	26996.9	Ras-related protein Rab-33A	Rab33a
Q9DCN2	2	2	11.5907	0.00234977	0.000912642	1.59197	0.985448	M_BL	F_BL	34355.8	NADH-cytochrome b5 reductase 3	Cyb5r3
Q9R1P4	3	1	16.1374	0.00287953	0.00105663	1.58977	0.978395	M_BL	F_BL	29831.7	Proteasome subunit alpha type-1	Psma1
Q61830	5	3	26.4287	0.000261608	0.0001827	1.58052	0.999987	M_BL	F_BL	167947	Macrophage mannose receptor 1	Mrc1
P02088	32	23	154.253	6.91646e-05	6.88963e-05	1.57852	1	M_BL	F_BL	15954.3	Hemoglobin subunit beta-1	Hbb-b1
Q91V92	18	14	106.509	0.000775783	0.000377505	1.57777	0.999131	M_BL	F_BL	120641	ATP-citrate synthase	Acly
Q62465	10	7	55.4574	1.32981e-06	4.5447e-06	1.57565	1	M_BL	F_BL	43324.8	Synaptic vesicle membrane protein VAT-1 homolog	Vat1
Q8CGN5	25	15	208.452	5.36262e-06	1.2973e-05	1.5736	1	M_BL	F_BL	55938.1	Perilipin-1	Plin1
P13707	26	15	160.524	2.90585e-05	4.03343e-05	1.572	1	M_BL	F_BL	38200.1	Glycerol-3-phosphate dehydrogenase [NAD(+)]_ cytoplasmic	Gpd1
Q91WP6	7	1	63.0046	6.55989e-05	6.88588e-05	1.56477	1	M_BL	F_BL	46889.2	Serine protease inhibitor A3N	Serpina3n
Q9CPY7	3	1	14.3795	0.00696751	0.00218497	1.5591	0.914159	M_BL	F_BL	56540.6	Cytosol aminopeptidase	Lap3
B2RSH2	4	1	22.1464	0.00168035	0.000707839	1.55885	0.992965	M_BL	F_BL	40931.4	Guanine nucleotide-binding protein G(i) subunit alpha-1	Gnai1
Q99K51	7	4	51.7036	0.0154844	0.00425541	1.55625	0.795369	M_BL	F_BL	71255.3	Plastin-3	Pls3
P58771	19	8	146.049	0.000142151	0.000116854	1.54912	0.999999	M_BL	F_BL	32737.6	Tropomyosin alpha-1 chain	Tpm1
Q8BFZ3	12	1	131.495	0.000502717	0.000280034	1.5362	0.999802	M_BL	F_BL	42346.5	Beta-actin-like protein 2	Actbl2
P58774	16	10	162.197	0.000134424	0.000113818	1.52917	1	M_BL	F_BL	32950.8	Tropomyosin beta chain	Tpm2
P20612	4	2	23.2854	0.00779199	0.00240785	1.52849	0.901191	M_BL	F_BL	40423	Guanine nucleotide-binding protein G(t) subunit alpha-1	Gnat1
E9PV24	19	12	125.233	1.90739e-07	2.41336e-06	1.52701	1	M_BL	F_BL	88170.7	Fibrinogen alpha chain	Fga
Q9QZ82	7	4	40.0468	1.06296e-05	2.19347e-05	1.52698	1	M_BL	F_BL	60485.8	Cholesterol side-chain cleavage enzyme_ mitochondrial	Cyp11a1
Q08857	16	11	97.5001	0.00174211	0.000730222	1.52572	0.992356	M_BL	F_BL	53268.4	Platelet glycoprotein 4	Cd36
Q60854	8	5	49.3424	2.89925e-08	4.90961e-07	1.52041	1	M_BL	F_BL	42941.2	Serpin B6	Serpinb6
Q3THE2	3	1	19.6661	2.56645e-05	3.7468e-05	1.51974	1	M_BL	F_BL	19836.2	Myosin regulatory light chain 12B	Myl12b
Q8BMS1	18	12	106.102	0.000295001	0.000195139	1.51703	0.999978	M_BL	F_BL	83354.3	Trifunctional enzyme subunit alpha_ mitochondrial	Hadha
Q9JLR9	1	1	12.5966	0.0421046	0.0099028	1.51375	0.577662	M_BL	F_BL	10425.2	HIG1 domain family member 1A_ mitochondrial	Higd1a
Q9D6J6	3	1	15.9619	0.0275218	0.00695606	1.50645	0.676549	M_BL	F_BL	27627.6	NADH dehydrogenase [ubiquinone] flavoprotein 2_ mitochondrial	Ndufv2
P61979	8	5	51.9591	1.40202e-06	4.56576e-06	1.50003	1	M_BL	F_BL	51261.5	Heterogeneous nuclear ribonucleoprotein K	Hnrnpk
4)F _D7/ M_D7
Accession+A1:M76	Peptide count	Unique peptides	Confidence score	Anova (p)	q Value	Max fold change	Power	Highest mean condition	Lowest mean condition	Mass	Description	Gene Name
Q80VJ2	1	1	5.5705	0.000278723	0.000100943	50.3705	0.999983	F_D7	M_D7	25785.2	Steroid receptor RNA activator 1	Sra1
P24815	5	2	44.0171	2.81533e-09	8.80165e-08	9.26719	1	F_D7	M_D7	42518.7	3 beta-hydroxysteroid dehydrogenase/Delta 5-->4-isomerase type 1	Hsd3b1
P70694	5	1	27.3672	5.6461e-08	6.0224e-07	8.53052	1	F_D7	M_D7	37446.9	Estradiol 17 beta-dehydrogenase 5	Akr1c6
Q8K023	7	3	47.1892	4.33217e-08	6.0224e-07	6.9938	1	F_D7	M_D7	37690.1	Aldo-keto reductase family 1 member C18	Akr1c18
Q9Z1K5	1	1	11.997	0.000128579	6.45407e-05	4.26652	1	F_D7	M_D7	65841.7	E3 ubiquitin-protein ligase ARIH1	Arih1
O35469	4	2	22.7703	1.57559e-05	1.6806e-05	4.15205	1	F_D7	M_D7	42319.3	3 beta-hydroxysteroid dehydrogenase/Delta 5-->4-isomerase type 6	Hsd3b6
P08226	14	10	75.4792	8.48288e-07	3.01608e-06	3.2813	1	F_D7	M_D7	35923.7	Apolipoprotein E	Apoe
Q91Y97	6	1	35.0489	0.000244704	9.48595e-05	3.13258	0.999991	F_D7	M_D7	39963.3	Fructose-bisphosphate aldolase B	Aldob
P01921	1	1	5.8759	0.000158274	6.89073e-05	2.91216	0.999999	F_D7	M_D7	30239.2	H-2 class II histocompatibility antigen_ A-D beta chain	H2-Ab1
Q8VE92	3	1	14.7954	2.33352e-06	6.58565e-06	2.80271	1	F_D7	M_D7	40333.6	RNA-binding protein 4B	Rbm4b
P50149	2	1	12.0399	7.6742e-06	1.12906e-05	2.60387	1	F_D7	M_D7	40688.1	Guanine nucleotide-binding protein G(t) subunit alpha-2	Gnat2
P21956	6	2	33.9932	0.000364701	0.000125486	2.58464	0.999944	F_D7	M_D7	52381.6	Lactadherin	Mfge8
Q9CQX2	2	1	12.2674	0.00960663	0.00160736	2.46269	0.873668	F_D7	M_D7	16375.1	Cytochrome b5 type B	Cyb5b
P27661	9	6	23.7678	2.58508e-07	1.57564e-06	2.43242	1	F_D7	M_D7	15142.6	Histone H2AX	H2ax
Q62188	5	1	28.6527	0.000149991	6.89073e-05	2.24865	0.999999	F_D7	M_D7	62335.6	Dihydropyrimidinase-related protein 3	Dpysl3
O70209	3	1	15.5493	0.000384617	0.000127082	2.19005	0.99993	F_D7	M_D7	34756	PDZ and LIM domain protein 3	Pdlim3
P10853	4	1	45.5361	0.00704152	0.00122626	2.18697	0.912985	F_D7	M_D7	13936.2	Histone H2B type 1-F/J/L	H2bc7
P34914	5	3	44.9571	1.63028e-05	1.69652e-05	2.14809	1	F_D7	M_D7	63085.7	Bifunctional epoxide hydrolase 2	Ephx2
C0HKE2	5	3	39.2078	1.13367e-07	9.67382e-07	2.01234	1	F_D7	M_D7	14135.5	Histone H2A type 1-C	H2ac6
P62806	17	13	66.0312	0.000188149	7.79373e-05	1.96746	0.999998	F_D7	M_D7	11367.4	Histone H4	H4c1
Q9CWJ9	6	1	31.7295	5.49908e-06	9.38494e-06	1.95711	1	F_D7	M_D7	64730.7	Bifunctional purine biosynthesis protein ATIC	Atic
Q8VDD5	12	7	60.041	2.46966e-06	6.58565e-06	1.92504	1	F_D7	M_D7	227570	Myosin-9	Myh9
Q9D2U9	5	2	38.1189	6.87845e-05	4.3012e-05	1.90988	1	F_D7	M_D7	13994.2	H2B.U histone 2	H2bu2
P46656	2	1	14.1463	1.24875e-06	4.0984e-06	1.89955	1	F_D7	M_D7	20579.1	Adrenodoxin_ mitochondrial	Fdx1
P35980	3	2	18.9206	1.72326e-05	1.75058e-05	1.86679	1	F_D7	M_D7	21701.6	60S ribosomal protein L18	Rpl18
Q93092	8	1	45.4647	0.000276359	0.000100943	1.85421	0.999983	F_D7	M_D7	37558.1	Transaldolase	Taldo1
P01897	15	3	108.247	1.38256e-05	1.63856e-05	1.85369	1	F_D7	M_D7	41053.3	H-2 class I histocompatibility antigen_ L-D alpha chain	H2-L
P08730	7	1	43.4968	0.00195671	0.000446443	1.77045	0.990095	F_D7	M_D7	48096.3	Keratin_ type I cytoskeletal 13	Krt13
Q9CQY2	3	1	15.4678	2.09027e-06	6.37023e-06	1.71971	1	F_D7	M_D7	14555.6	RNA guanine-N7 methyltransferase activating subunit	Ramac PE=3 SV=1
Q9WV55	2	2	10.8238	0.000321642	0.00011436	1.71153	0.999967	F_D7	M_D7	28083.4	Vesicle-associated membrane protein-associated protein A	Vapa
P62908	2	1	11.7919	0.00116214	0.00030234	1.68035	0.997195	F_D7	M_D7	26845.4	40S ribosomal protein S3	Rps3
Q9JII6	6	3	40.0274	2.70098e-05	2.43798e-05	1.65773	1	F_D7	M_D7	36815.1	Aldo-keto reductase family 1 member A1	Akr1a1
P62264	2	1	11.8426	0.0016585	0.000388799	1.63052	0.993176	F_D7	M_D7	16443.8	40S ribosomal protein S14	Rps14
Q9CYH2	1	1	5.9453	0.00803899	0.0013557	1.62009	0.897358	F_D7	M_D7	24508.7	Peroxiredoxin-like 2A	Prxl2a
P07901	33	8	220.617	0.000354651	0.000124029	1.61244	0.99995	F_D7	M_D7	85187.2	Heat shock protein HSP 90-alpha	Hsp90aa1
P40142	34	25	213.339	6.00604e-05	4.06751e-05	1.60545	1	F_D7	M_D7	68314.9	Transketolase	Tkt
Q9CR81	1	1	5.9188	4.02425e-05	3.06604e-05	1.59855	1	F_D7	M_D7	14014.9	Testis-expressed protein 12	Tex12
Q61937	3	2	17.2047	0.000143417	6.79889e-05	1.59238	0.999999	F_D7	M_D7	32731.2	Nucleophosmin	Npm1
P15331	25	8	145.274	5.17434e-06	9.38494e-06	1.57902	1	F_D7	M_D7	54381.7	Peripherin	Prph
Q9R0P3	2	1	10.7832	5.44122e-05	3.74443e-05	1.55828	1	F_D7	M_D7	31889.9	S-formylglutathione hydrolase	Esd
P17742	16	14	135.748	9.70891e-06	1.25527e-05	1.55622	1	F_D7	M_D7	18142.5	Peptidyl-prolyl cis-trans isomerase A	Ppia
Q60668	6	2	43.1467	2.53786e-07	1.57564e-06	1.53303	1	F_D7	M_D7	38525.3	Heterogeneous nuclear ribonucleoprotein D0	Hnrnpd
P09055	5	3	28.0596	0.000154705	6.89073e-05	1.51623	0.999999	F_D7	M_D7	91482	Integrin beta-1	Itgb1
P10493	3	2	14.8284	0.000437227	0.000140748	1.51501	0.999883	F_D7	M_D7	139389	Nidogen-1	Nid1
Q64727	39	21	221.574	0.000114142	6.08746e-05	1.51102	1	F_D7	M_D7	117288	Vinculin	Vcl
Q6IFX3	2	1	4.9327	8.46784e-05	5.08857e-05	1.50939	1	F_D7	M_D7	51038	Keratin_ type I cytoskeletal 40	Krt40
Q8K305	1	1	6.233	0.00339183	0.000699109	21.6405	0.970973	M_D7	F_D7	32081.6	Kinetochore-associated protein NSL1 homolog	Nsl1
Q8CF36	2	1	11.2524	0.000655108	0.000192463	18.1432	0.999497	M_D7	F_D7	8936.07	Protein FAM229B	Fam229b PE=3 SV=1
P68368	6	1	55.9269	0.0277183	0.00390306	15.4826	0.674951	M_D7	F_D7	50665.8	Tubulin alpha-4A chain	Tuba4a
Q8C9A2	3	1	16.0918	2.73429e-06	6.74988e-06	10.6333	1	M_D7	F_D7	37573.5	Endonuclease V	Endov
P14426	5	1	31.8145	6.19401e-07	2.40248e-06	5.15473	1	M_D7	F_D7	40962.2	H-2 class I histocompatibility antigen_ D-K alpha chain	H2-D1
Q00897	9	1	99.9591	5.15239e-07	2.19831e-06	3.7349	1	M_D7	F_D7	46169.5	Alpha-1-antitrypsin 1-4	Serpina1d
P18242	4	1	32.0319	0.0466769	0.00614665	3.57529	0.553005	M_D7	F_D7	45410.1	Cathepsin D	Ctsd
Q07456	1	1	11.5862	2.71179e-05	2.43798e-05	3.49898	1	M_D7	F_D7	39941.7	Protein AMBP	Ambp
P07758	29	14	187.922	3.06532e-07	1.63481e-06	3.26182	1	M_D7	F_D7	46173.8	Alpha-1-antitrypsin 1-1	Serpina1a
Q8R121	1	1	5.676	0.000206849	8.30267e-05	3.23957	0.999996	M_D7	F_D7	51911.6	Protein Z-dependent protease inhibitor	Serpina10
Q8VCR8	1	1	5.6996	3.50864e-05	2.87884e-05	2.99766	1	M_D7	F_D7	66674.3	Myosin light chain kinase 2_ skeletal/cardiac muscle	Mylk2
P62823	2	1	12.816	0.000246787	9.48595e-05	2.80272	0.99999	M_D7	F_D7	26100.3	Ras-related protein Rab-3C	Rab3c
P07759	33	21	312.662	7.23926e-06	1.12906e-05	2.60819	1	M_D7	F_D7	47051.1	Serine protease inhibitor A3K	Serpina3k
O09165	5	4	41.1983	2.03646e-05	1.97471e-05	2.59659	1	M_D7	F_D7	46378	Calsequestrin-1	Casq1
Q91X72	27	18	223.085	3.1427e-06	7.05718e-06	2.56894	1	M_D7	F_D7	52059.1	Hemopexin	Hpx
O89053	9	8	65.3361	0.00683879	0.00120572	2.5515	0.916205	M_D7	F_D7	51673.6	Coronin-1A	Coro1a
P01863	6	2	47.3857	4.58122e-06	8.88464e-06	2.51424	1	M_D7	F_D7	36959.8	Ig gamma-2A chain C region_ A allele	Ighg
Q925I0	2	2	24.123	2.47944e-05	2.35083e-05	2.46291	1	M_D7	F_D7	14136.8	Keratin-associated protein 19-2	Krtap19-2
Q60722	1	1	5.1408	7.08488e-05	4.31833e-05	2.35411	1	M_D7	F_D7	71852.8	Transcription factor 4	Tcf4
A2BIM8	3	3	17.4367	0.000496625	0.000155801	2.35246	0.999811	M_D7	F_D7	21047.7	Major urinary protein 18	Mup18 PE=3 SV=1
Q3V132	2	1	11.2667	0.00335013	0.000693866	2.32468	0.971594	M_D7	F_D7	35543.1	ADP/ATP translocase 4	Slc25a31
P07310	49	36	236.421	0.000194605	7.93142e-05	2.24972	0.999997	M_D7	F_D7	43273.2	Creatine kinase M-type	Ckm
Q921I1	110	90	656.923	3.94702e-05	3.06604e-05	2.22856	1	M_D7	F_D7	78890.9	Serotransferrin	Tf
Q3TTY5	13	5	76.8859	3.0284e-05	2.58419e-05	2.14739	1	M_D7	F_D7	71379	Keratin_ type II cytoskeletal 2 epidermal	Krt2
P43025	1	1	5.4066	0.000212124	8.38006e-05	2.10459	0.999995	M_D7	F_D7	22656.7	Tetranectin	Clec3b
P22599	13	4	138.327	6.81507e-06	1.11835e-05	2.08747	1	M_D7	F_D7	46145.8	Alpha-1-antitrypsin 1-2	Serpina1b
P97457	27	22	156.307	3.96036e-05	3.06604e-05	2.07194	1	M_D7	F_D7	19069.6	Myosin regulatory light chain 2_ skeletal muscle isoform	Mylpf
Q9JK37	3	3	27.2866	0.00274887	0.000589363	2.06432	0.980203	M_D7	F_D7	31457.4	Myozenin-1	Myoz1
P20801	6	4	43.1898	8.65777e-06	1.2048e-05	2.05424	1	M_D7	F_D7	18167.1	Troponin C_ skeletal muscle	Tnnc2
P05977	45	30	216.886	8.99936e-06	1.2048e-05	2.04991	1	M_D7	F_D7	20708.6	Myosin light chain 1/3_ skeletal muscle isoform	Myl1
P01896	7	1	50.6147	0.00307704	0.000646723	1.97593	0.975591	M_D7	F_D7	20625.4	H-2 class I histocompatibility antigen_ alpha chain (Fragment)	X=10090
Q61425	4	3	23.2314	3.11143e-05	2.60298e-05	1.96806	1	M_D7	F_D7	34635	Hydroxyacyl-coenzyme A dehydrogenase_ mitochondrial	Hadh
Q61646	10	5	79.0789	4.28915e-07	2.03334e-06	1.96127	1	M_D7	F_D7	39265.6	Haptoglobin	Hp
Q9CXW4	3	1	18.0901	0.00768144	0.00130054	1.89917	0.902915	M_D7	F_D7	20480.5	60S ribosomal protein L11	Rpl11
P07724	200	175	901.43	0.000107402	5.87487e-05	1.89875	1	M_D7	F_D7	70745.6	Albumin	Alb
E9Q6P5	2	1	6.8228	3.00902e-05	2.58419e-05	1.865	1	M_D7	F_D7	95001.7	Tetratricopeptide repeat protein 7B	Ttc7b
Q91WP6	7	1	63.0046	6.60241e-05	4.25496e-05	1.86225	1	M_D7	F_D7	46889.2	Serine protease inhibitor A3N	Serpina3n
Q00623	30	19	172.884	5.11103e-05	3.57487e-05	1.84753	1	M_D7	F_D7	30615.6	Apolipoprotein A-I	Apoa1
Q61830	5	3	26.4287	9.09556e-05	5.26947e-05	1.83721	1	M_D7	F_D7	167947	Macrophage mannose receptor 1	Mrc1
Q9Z2E4	2	1	10.0149	0.00716623	0.00123787	1.83051	0.911011	M_D7	F_D7	17929.5	Protein phosphatase 1 regulatory subunit 17	Ppp1r17
P05064	50	36	281.685	3.63089e-05	2.92293e-05	1.82831	1	M_D7	F_D7	39812.2	Fructose-bisphosphate aldolase A	Aldoa
Q5SX39	92	24	704.751	1.2639e-05	1.58535e-05	1.80306	1	M_D7	F_D7	223772	Myosin-4	Myh4
P62852	2	1	12.2069	0.000984664	0.000264438	1.77339	0.998226	M_D7	F_D7	13799.2	40S ribosomal protein S25	Rps25
O55143	31	9	230.099	0.000142523	6.79889e-05	1.76369	0.999999	M_D7	F_D7	116512	Sarcoplasmic/endoplasmic reticulum calcium ATPase 2	Atp2a2
Q8R429	60	35	417.661	0.000183306	7.74349e-05	1.70928	0.999998	M_D7	F_D7	110794	Sarcoplasmic/endoplasmic reticulum calcium ATPase 1	Atp2a1
P20152	58	37	424.974	1.52809e-05	1.6806e-05	1.70738	1	M_D7	F_D7	53744.8	Vimentin	Vim
P14824	26	19	148.608	0.000134317	6.66365e-05	1.70737	1	M_D7	F_D7	76341.7	Annexin A6	Anxa6
Q03265	31	26	187.78	5.34172e-06	9.38494e-06	1.70721	1	M_D7	F_D7	59866.8	ATP synthase subunit alpha_ mitochondrial	Atp5f1a
Q61781	7	2	38.2437	4.12585e-09	8.80165e-08	1.69436	1	M_D7	F_D7	53209.3	Keratin_ type I cytoskeletal 14	Krt14
P07309	5	3	28.1085	1.55843e-05	1.6806e-05	1.69368	1	M_D7	F_D7	15890	Transthyretin	Ttr
Q8R326	5	4	31.6453	0.00109608	0.000288675	1.67896	0.997606	M_D7	F_D7	58872.7	Paraspeckle component 1	Pspc1
Q9R0Y5	6	4	42.6648	4.29637e-05	3.16049e-05	1.67548	1	M_D7	F_D7	21653.7	Adenylate kinase isoenzyme 1	Ak1
P16045	13	10	85.0085	0.000341486	0.000120412	1.64487	0.999957	M_D7	F_D7	15208	Galectin-1	Lgals1
Q925I7	2	2	17.8365	0.000633128	0.000188902	1.63676	0.999552	M_D7	F_D7	43607.5	Platelet-derived growth factor D	Pdgfd
P61982	13	4	114.422	4.97415e-05	3.53711e-05	1.60724	1	M_D7	F_D7	28473.7	14-3-3 protein gamma	Ywhag
P01631	1	1	5.8359	0.00667763	0.00118219	1.5951	0.918774	M_D7	F_D7	12386.9	Ig kappa chain V-II region 26-10
O70250	9	3	89.6531	0.000277604	0.000100943	1.59228	0.999983	M_D7	F_D7	28998.2	Phosphoglycerate mutase 2	Pgam2
Q9D8P7	1	1	5.6925	0.00360789	0.000726104	1.58916	0.967717	M_D7	F_D7	25833.3	General transcription factor 3C polypeptide 6	Gtf3c6
P10605	10	5	69.9373	0.000126184	6.41269e-05	1.58691	1	M_D7	F_D7	38192.3	Cathepsin B	Ctsb
P06728	31	23	196.467	4.11044e-06	8.76879e-06	1.55756	1	M_D7	F_D7	45029.1	Apolipoprotein A-IV	Apoa4
Q8K0S2	3	3	21.1605	9.1322e-05	5.26947e-05	1.54401	1	M_D7	F_D7	38812.4	Glutamate-rich protein 5	Erich5
P03991	7	2	52.5522	0.00268375	0.000581243	1.53555	0.981089	M_D7	F_D7	41502.9	H-2 class I histocompatibility antigen_ K-W28 alpha chain	H2-K1
P51885	23	19	141.42	0.000790551	0.000221905	1.52693	0.999078	M_D7	F_D7	38664.2	Lumican	Lum
P46660	8	2	40.6227	0.000504994	0.000157271	1.52552	0.999799	M_D7	F_D7	55553.7	Alpha-internexin	Ina
P50446	17	3	98.1063	0.000173838	7.41696e-05	1.52298	0.999998	M_D7	F_D7	59677.4	Keratin_ type II cytoskeletal 6A	Krt6a
P47879	1	1	5.8145	0.000715829	0.00020361	1.51046	0.999327	M_D7	F_D7	28947.5	Insulin-like growth factor-binding protein 4	Igfbp4
P11499	39	17	246.611	0.00010128	5.68579e-05	1.50549	1	M_D7	F_D7	83623.5	Heat shock protein HSP 90-beta	Hsp90ab1
